# Supplementary material for: Comparative Analysis of Large Language Model and Physician-Generated Responses in Bariatric Patient Inquiries: Assessing the Accuracy and Patient Satisfaction
Source: Obes Surg. 2025 Aug 1;35(9):3801–9. doi: 10.1007/s11695-025-08115-w (PMC12457575; doi:10.1007/s11695-025-08115-w)
Supplement: Supplementary file 1 — Supplementary file1 (XLSX 75 KB) [file 11695_2025_8115_MOESM1_ESM.xlsx]

## Sheet: Table1
Index	Question (Q)	Answer Doctor (AP)	Answer ChatGPT (AC)
1	I had bariatric surgery 2 months ago. Now I have massive cramps in my lower abdomen, a fever of 39°C and diarrhea. I have the feeling that when I drink water, it runs straight through. Where does this come from and what can I do?	In principle, it is not usual to have such complaints after an obesity procedure. It is unclear whether the surgery is related to fever and diarrhea at all. A gastrointestinal infection could very well be responsible. If the fever, diarrhea and cramp-like pain do not improve within a few days, it is advisable to go to the emergency room of a bariatric clinic.	I am sorry to hear that you are not feeling well. Your symptoms could indicate a post-operative complication such as infection, dehydration or anastomotic insufficiency. The fever and diarrhea are particularly concerning. It is important that you come to our clinic or visit the emergency room immediately so that we can perform a thorough examination and determine the cause of your symptoms. In th…
2	How often do I need the vitamin B12 injection after bariatric surgery?	We recommend initially injecting vitamin B12 subcutaneously every 3 months. After one year, the level can then be determined and the intervals can be adjusted.	After bariatric surgery, especially after gastric bypass, it may be necessary to supplement vitamin B12 regularly as absorption may be impaired. In most cases, we recommend a vitamin B12 injection every 3 months. However, it is important that we check your blood levels regularly to make sure this is the right frequency for you. If your levels are stable, we may be able to adjust the intervals.
3	My hair has become very thin since the bariatric operation. How long does it take for the hair to return to normal?	This is not unusual at first, there are patients who need 1-2 years until the hair growth has normalized.	This is a common side effect after bariatric surgery. Hair loss is usually temporary and often occurs around 3-6 months after surgery. Hair growth usually begins to return to normal after 6-12 months, provided that you consume sufficient nutrients and follow the recommended dietary guidelines. It is important that you take your vitamins and minerals regularly, especially iron, zinc, biotin and pr…
4	What painkillers can I take if I am in pain after bariatric surgery?	You should avoid painkillers that pose a problem for the stomach. This applies in particular to the group of NSAIDs. You can take Novalgin, paracetamol and now all opiates without any problems.	After bariatric surgery, you should avoid non-steroidal anti-inflammatory drugs (NSAIDs) such as ibuprofen or aspirin, as they can increase the risk of ulcers and stomach irritation. Instead, I recommend paracetamol (acetaminophen) as your first choice for pain management. If stronger painkillers are required, I can prescribe specific medication that is suitable for your situation. Please take th…
5	Can I take "Dolormin for women" after bariatric surgery if I am in pain?	Dolomin belongs to the group of NSAIDs and should only be taken if Novalgin and paracetamol are not possible. However, it can then be taken with gastric protection.	Certain medications should be taken with caution after bariatric surgery. "Dolormin for women" contains ibuprofen, a non-steroidal anti-inflammatory drug (NSAID), which can cause stomach irritation. As your stomach may be more sensitive after surgery, I recommend using alternative painkillers such as paracetamol, which are gentler on the stomach. Please discuss any medication you wish to take wit…
6	Can I have an MRI with the staples that are used during bariatric surgery?	Yes	Yes, generally the staples used in bariatric surgery are made of materials such as titanium or special medical steels that are MRI compatible. However, it is important that you inform us or the radiology staff about your surgery before an MRI is performed.
7	Will I be issued with an emergency card after bariatric surgery?	This is no problem if you wish, just let us know	Yes, you will be issued with an emergency card after bariatric surgery. This contains important information about the operation performed and is helpful for medical staff in emergency situations.
8	Since my bariatric surgery I have had severe diarrhea alternating with the feeling of constipation and hard stools. Where does this come from and what can I do about it?	There are many reasons for this. First of all, you should make sure you drink enough and eat a high-fiber diet (if the bypass was more than 6 months ago). If fatty stools are present, taking Creon is often helpful. In case of persistence, it is advisable to consult a doctor.	I am sorry to hear that you are experiencing these problems. Such symptoms can occur after bariatric surgery for various reasons. Possible causes include dietary changes, changes in the intestinal flora or inadequate absorption of certain nutrients. Here are some steps that can help: 1. Nutritional review: Make sure to eat enough fiber and drink plenty of water. Avoid sugary and fatty foods that …
9	Since my bariatric operation I have been sweating and have circulation problems after eating. Where does this come from and what can I do about it?	This can be caused by dumping syndrome. It is important to eat your meals slowly. If the problem occurs after 30 minutes to 2 hours, this may be due to a high carbohydrate load. You should therefore opt for complex carbohydrates or avoid them altogether. So eat slowly, lots of protein, few carbohydrates and if possible whole grain products.	What you are experiencing could be dumping syndrome. It occurs when food, especially sugar, enters the small intestine too quickly. To avoid this, I recommend eating smaller meals, eating slowly and favoring complex carbohydrates and high-fiber foods. Avoid sugary foods and drinks. If symptoms persist, please let me know so that we can investigate further.
10	How much protein should I eat every day after bariatric surgery?	At least 60g, 100g is optimal	After bariatric surgery, you should consume around 60-80 grams of protein per day. This helps with healing, maintaining muscle mass and supports weight loss. It is important to distribute this amount evenly throughout the day. If necessary, we can also consult a nutritionist to create a personalized nutrition plan for you.
11	How much should I drink every day after bariatric surgery?	As with all people, the recommendation is 2-3 liters, but this is often difficult in the first 6 months. Then mid. 1L	After bariatric surgery, you should drink around 1.5 to 2 liters of fluid a day. It is important that you drink small sips throughout the day and avoid carbonated drinks.
12	Should the multivitamin tablets that I have to take after bariatric surgery also contain iron or not?	You should take specialized vitamins that are made specifically for the procedure. These all contain iron	Yes, after bariatric surgery it is important that your multivitamin tablets also contain iron. Iron deficiency is a common problem after such procedures as absorption of nutrients can be impaired. Make sure the multivitamins are specifically formulated for bariatric patients to meet your needs.
13	Since I have been taking dietary supplements due to my bariatric surgery, I have had rock-hard bowel movements. What laxative measures can help me?	You can try psyllium seeds and drink a lot, if these do not help Dulcolax or movicol	Sorry to hear that. Try fiber-rich supplements such as psyllium husks or flaxseed. Also drink plenty of water, at least 2-3 liters per day. If that doesn't help, you can use a mild laxative such as lactulose or macrogol for a short time. Be careful not to use these for long periods of time to avoid dependency. If the problems persist, let's talk about it to find another solution.
14	How can you prevent hard stools after bariatric surgery?	Exercise, drink a lot, balm	After bariatric surgery, you can prevent hard stools by taking the following measures: 1. Drink plenty of fluids: Drink at least 1.5 to 2 liters of water daily to keep stools soft. 2. incorporate fiber-rich foods such as fruits, vegetables and whole grains into your diet. Fiber supplements can also be helpful. 3 Exercise: Regular physical activity promotes bowel movement and can prevent constipat…
15	I have had hiccups after eating since my bariatric surgery. What could be the cause?	Eating too quickly, chewing too little, eating and drinking should be separated	Hiccups after eating may indicate that you are eating too quickly or taking too large a bite. Try to eat smaller portions and chew thoroughly. It could also be because you are swallowing air when you eat or drink. Make sure you eat and drink slowly. If the problem persists, it may be useful to have a follow-up examination to make sure there are no complications.
16	When can I return to water aerobics after my bariatric surgery?	After 2 weeks when the wounds are closed	As a rule, you can return to water aerobics around 4 to 6 weeks after your bariatric surgery, provided that your wounds have healed well and no complications have arisen. It is important that we check your healing progress in advance at a follow-up appointment.
17	When can I start exercising again after my bariatric surgery? 4 weeks post-op	Cycling, running immediately, swimming after 2 weeks, weight training after 6 weeks	Four weeks after surgery, you can usually start light physical activities such as walking if you feel comfortable. However, it is important that you do not do any strenuous exercise or weight lifting yet. In about 6-8 weeks after surgery, you can gradually introduce more intense activities depending on how well your healing is going. Please listen to your body and stop if you feel pain or discomf…
18	Since my bariatric operation, I often have dizziness when I make strenuous efforts. What is the reason for this?	In the first 6 months, this is due to weight loss, but this should give way. Your blood pressure is generally lower, which is good. Please ask your family doctor to check whether you are taking too much medication. For example, whether an antihypertensive drug can be discontinued. You should keep an eye on your iron levels.	Dizziness after bariatric surgery can be caused by several factors. This is often due to low blood sugar (hypoglycemia) or low blood pressure (hypotension). These can be caused by the change in food intake and rapid weight loss. It is important that you eat small, balanced meals regularly and drink plenty of fluids. If the symptoms persist or worsen, we should check your blood values and make adj…
19	Since my bariatric surgery I always feel tired and listless. Where does that come from?	In the first 6 months, this is due to weight loss, but this should give way. Your blood pressure is generally lower, which is good. Please ask your family doctor to check whether you are taking too much medication. For example, whether an antihypertensive drug can be discontinued. You should keep an eye on your iron levels. Also make sure that your vitamin intake is ok. Vitamins should be checked…	It is possible that your tiredness and fatigue is due to a variety of factors. The most common causes include: 1. Nutrient deficiencies: After bariatric surgery, you may become deficient in vitamins and minerals such as iron, vitamin B12 and vitamin D. These deficiencies can lead to fatigue. 2 Calorie intake: Too low a calorie intake can also make you feel tired. 3 Dehydration: Adequate fluid int…
20	In a blood test after my bariatric surgery, my ferritin was too low. What is this and what can I do about it?	This shows the amount of iron. If the value is too low, the amount of iron should be increased. This is usually possible in tablet form.	Ferritin is a protein that stores and releases iron. A low ferritin level indicates an iron deficiency, which can often occur after bariatric surgery. This can lead to fatigue, weakness and other symptoms. I recommend taking iron supplements, which I will prescribe for you, and consuming iron-rich foods such as red meat, green leafy vegetables and legumes. Regular blood tests are important to mon…
21	When do I need a blood test after bariatric surgery and which values should be examined?	Laboratory checks should be carried out after six and twelve months, then annually depending on depending on the operation and co-morbidity. The postoperative laboratory checks should include at least the following parameters:  CBC and electrolytes, liver and kidney values, blood glucose and HbA1c (only for diabetics), vitamins B1, B12, albumin, calcium, folic acid, ferritin.  For all bypass pr…	After bariatric surgery, regular blood tests are important to ensure that your body is recovering well and not developing nutritional deficiencies. The first blood test should usually be done about 3 months after surgery. Thereafter, these tests are usually carried out every 3 to 6 months for the first year and then annually. The specific values that should be monitored include: 1st Complete bloo…
22	(When can I start taking metformin again after bariatric surgery?)	I would pause it for the time being and wait and see whether it is still needed at all. Please consult your family doctor.	As a rule, you can resume taking Metformin as soon as you are able to consume liquids and food without problems and your gastrointestinal tract is stable. This is usually the case about 1 to 2 weeks after the operation. I will monitor your individual recovery and let you know the exact time frame.
23	I sometimes have mood swings since my bariatric surgery. What could be the reason for this and what can I do about it?	It is not unusual that losing weight can have a psychological impact. You should take your multivitamin supplementation, get enough exercise, preferably outdoors, and if your difficulties increase, consult your obesity center closely	Mood swings after bariatric surgery are not uncommon and can be due to a number of factors. These include hormonal changes, metabolic adjustments, nutritional deficiencies and the psychological adjustments to your new lifestyle. It is important that we check your vitamin and mineral levels regularly and ensure that you maintain a balanced diet. In addition, it may be helpful to seek psychological…
24	Is it permitted to take Wick MediNait for colds after bariatric surgery?	Yes, there is nothing to be said against taking it after a bypass	After bariatric surgery, it is particularly important to be careful with medication as your body and digestive system have changed. Wick MediNait contains alcohol and can irritate the stomach or cause unwanted side effects in higher doses. It may also contain sugar, which can be problematic after bariatric surgery. It is better to look for alternative, alcohol-free and sugar-free cold medicines. …
25	Is it okay to take cefuroxime for otitis media after bariatric surgery?	Cefuroxime can also be taken after bariatric surgery. In principle, bypass procedures can lead to reduced absorption of medication. However, it can be assumed that cefuroxime is sufficiently effective.	Yes, taking cefuroxime is usually fine after bariatric surgery as long as there are no specific contraindications or allergies. It is important that you take the medication according to the instructions and watch out for possible side effects. If you notice any unusual symptoms, please let me know.
26	I had bariatric surgery 7 weeks ago. Since then I get stomach ache after eating warm food, lukewarm or cold food does not cause any problems. Is this normal?	Patients repeatedly report that they are more likely to tolerate hot or cold food. There is no precise explanation for this, but it is harmless. Further clarification should be sought if no food is tolerated or if there is frequent vomiting. The symptoms described above usually change on their own.	It is not unusual for the stomach to react more sensitively to certain temperatures or food consistencies after bariatric surgery. Hot food can irritate the mucous membranes of the stomach more than lukewarm or cold food. However, it is important that we make sure that there are no other complications. I suggest we make an appointment to investigate this further and make sure everything is okay.
27	Since my bariatric surgery, I always vomit after eating pasta or meat. Where does this come from?	Some patients can no longer tolerate certain foods after bariatric surgery. Meat consumption is often affected by this. One explanation for this is that the food pulp is transported more quickly into the small intestine, causing discomfort. However, the taste also often changes after the operation. If individual foods are not well tolerated, the solution is usually to avoid them. This becomes pro…	This could be due to several factors. After bariatric surgery, such as gastric bypass or sleeve gastrectomy, your digestive system changes significantly. It is possible that your body has difficulty digesting certain foods such as pasta or meat, especially if they are not chewed thoroughly or are eaten too quickly. These foods can also trigger 'dumping syndrome', where food enters the small intes…
28	Can bariatric surgery have a negative impact on sexual performance?	The operation should have no effect on sexual performance. However, there may be a change in sexual needs and desire.	Bariatric surgery can have both positive and negative effects on sexual performance. Many patients report an improvement in sexual function after surgery, as the weight loss leads to increased self-esteem and improved physical well-being. However, there are also cases where post-operative complications or nutritional deficiencies can lead to problems such as fatigue or hormonal imbalances that co…
29	Which contraceptive method is best after bariatric surgery?	In general, preparations that are taken as tablets should be avoided, as they may not be sufficiently absorbed. However, there is no reason not to use hormonal contraceptive methods (e.g. 3-monthly injections).	After bariatric surgery, I usually recommend hormonal contraceptive methods such as the intrauterine device (IUD) or the hormonal coil. These methods are reliable and their effectiveness is not affected by the altered absorption in the gastrointestinal tract. Oral contraceptives, on the other hand, may be less effective as absorption may be impaired by the altered anatomy. It is important that we…
30	Can I take dehydration tablets after my bariatric surgery if the water retention in my legs gets too bad?	Drainage tablets can also be taken after bariatric surgery. However, they should only be used after consultation with a doctor. It is important to ensure that sufficient fluid intake can take place to compensate for water loss.	After bariatric surgery, dehydration tablets should only be taken under strict medical supervision as they can increase the risk of dehydration and electrolyte imbalances. We will need to carefully evaluate your individual situation and may need to consider alternative measures to reduce water retention. Let us discuss this in detail at your next appointment.
31	Does bariatric surgery make the persistent feeling of hunger disappear if it is genetic?	The feeling of hunger is based to a relevant extent on hormonal control of food intake. Many overweight patients no longer have a sufficient feeling of satiety and therefore have a constant need to eat. The hormonal change that is achieved in most patients as a result of bariatric surgery usually leads to an increase in the feeling of satiety and a decrease in the feeling of hunger.	Bariatric surgery can significantly reduce the feeling of hunger, as it not only reduces the stomach volume but also causes hormonal changes in the body. However, the genetically determined feeling of hunger cannot be completely eliminated. It is possible that the feeling of hunger becomes less intense, but does not disappear completely. Every patient reacts differently to the operation and it is…
32	Why should iron and calcium not be taken together when supplementing nutrients after bariatric surgery?	The absorption of iron is inhibited when calcium is taken at the same time. The two substances compete for absorption, so to speak, so they should not be taken at the same time.	Iron and calcium should not be taken together because they interfere with each other's absorption in the intestine. Calcium can reduce the absorption of iron, which could lead to a deficiency. It is best to take these supplements at different times, for example iron in the morning and calcium in the evening, to ensure optimal absorption of both nutrients.
33	I already had a vitamin D deficiency before my bariatric surgery and took vitamin D regularly. The calcium supplement I've been taking since the operation also contains vitamin D, however. Do I need to take vitamin D at all now or is that covered?	This depends on the dosage of vitamin D in the calcium preparation. In general, the dosage should be adapted to the deficiency. The requirement is approx. 1000-2000 IU/day.	The extra vitamin D contained in the calcium supplement may not be enough to meet your specific needs, especially if you were already deficient before the operation. It is important to have your vitamin D levels checked regularly. Based on these values, we can then decide whether additional vitamin D supplementation is required.
34	Why do I have to take food supplements for the rest of my life after bariatric surgery?	Due to the smaller amounts of food, it is often not possible to provide sufficient nutrients. In addition, the absorption of nutrients is limited, especially during bypass operations, so that even higher doses are necessary to prevent a deficiency.	After bariatric surgery, such as gastric bypass or sleeve gastrectomy, the absorption of nutrients in the digestive tract is reduced. This can lead to deficiency symptoms, as your body can no longer absorb enough vitamins and minerals from food. To prevent these deficiencies and maintain your health in the long term, it is necessary to take food supplements throughout your life.
35	Does the type of bariatric surgery have anything to do with what supplements I need to take afterwards?	In principle, dietary supplements should be used for all bariatric operations. However, higher doses are required for bypass procedures than for sleeve gastrectomy. And the more intestine is removed from the food passage, the higher the necessary doses are usually. However, this should be checked in the blood and the doses adjusted if necessary.	Yes, the type of bariatric surgery you have will affect what supplements you need to take afterwards. For example, patients who have had a Roux-en-Y gastric bypass often require specific vitamin and mineral supplements such as vitamin B12, iron, calcium and vitamin D, as this surgery can significantly affect nutrient absorption. With a sleeve gastrectomy, similar supplements may be required, but …
36	Is there a risk of overdosing on the dietary supplements you have to take after bariatric surgery? Can this be dangerous?	Yes, an overdose is possible in principle. You should therefore follow the manufacturer's recommendations. Overall, however, an overdose is rare if you take the recommended dose.	Yes, there is a risk of overdosing on supplements after bariatric surgery and this can be dangerous. Fat-soluble vitamins such as A, D, E and K in particular can accumulate in the body and have a toxic effect. It is important that you follow the recommended dosages exactly and have your blood levels checked regularly to ensure you are taking the correct amounts.
37	How much weight loss can you realistically expect after bariatric surgery?	It is estimated that around 70% of the excess weight will be lost. This means that most patients remain slightly overweight but lose a large part of their excess weight. However, these are average values; the values can vary greatly between individual patients.	After bariatric surgery, patients can usually expect to lose around 50-70% of their excess weight within 1-2 years. The exact weight loss depends on various factors, including the type of surgery, your dietary habits and your physical activity.
38	Who should undergo bariatric surgery?	In principle, bariatric surgery is recommended if relevant health restrictions are to be expected as a result of obesity. The guideline recommends surgery from a BMI of 40 kg/m² or a BMI of 35 kg/m² if there are concomitant diseases that are related to the obesity and restrict health. The guideline defines which concomitant illnesses count.	Bariatric surgery makes sense for patients with a body mass index (BMI) of over 40 or a BMI of over 35 with serious health problems such as type 2 diabetes, high blood pressure or sleep apnea. It is also important that you have already tried other weight loss methods and these have not been successful.
39	How much pain should I expect during bariatric surgery?	Most patients do not require strong painkillers after the operation. The pain caused by the operation can usually be treated well with normal painkillers. However, there are of course also patients who require stronger painkillers. However, the pain usually improves significantly over the course of the first day.	After bariatric surgery, you can expect moderate pain, which is most severe in the first few days after the operation. However, this pain can usually be well controlled with pain medication. We will put together a personalized pain management program to ensure that you are as comfortable as possible.
40	How much will I have to pay after bariatric surgery?	You will not incur any costs for medical care. However, you will have to bear the costs of nutritional supplements (vitamins and trace elements) yourself. Nutritional advice is often recommended again during the course of the treatment, and you will also have to bear at least part of the costs for this yourself.	Costs after bariatric surgery can vary, but they usually include post-operative care, nutritional counseling, possible medication and regular check-ups. It is also important to consider possible complications that may incur additional costs. We will discuss these factors individually to give you a more accurate estimate. Please let us discuss your exact insurance situation and specific requiremen…
41	Are there any other operations that I may have to undergo after bariatric surgery?	This is possible, but not mandatory. Complications may occur as a result of the operation, which may necessitate another operation at short notice. However, problems can also occur over a longer period of time, which may make a repeat operation necessary. Another reason for a repeat operation may be insufficient weight loss. Apart from these problems, a fat apron operation makes sense for some pa…	Yes, further procedures may be necessary after bariatric surgery. These may include plastic surgery to remove excess skin, revision surgery in the event of complications or adjustment surgery if the desired weight loss is not achieved or health problems arise. We will monitor your progress closely and decide together what steps are necessary.
42	Will my stomach be mutilated during bariatric surgery?	In all bariatric operations, the stomach is reduced in size. In gastric sleeve surgery, this is done by removing part of the stomach. In gastric bypass, the stomach is cut through and the upper part of the stomach is connected directly to the small intestine. However, the rest of the stomach (residual stomach) remains so that nothing is removed.	Bariatric surgery usually involves reducing the size of the stomach, but not mutilating it. The procedures we consider, such as gastric bypass or sleeve gastrectomy, aim to reduce the size of the stomach or reroute the digestive tract to alter food intake and utilization. These changes are carefully planned and executed to achieve the best possible health outcomes.
43	Are the costs of bariatric surgery in Germany covered by health insurance?	Yes, the costs are covered if all the requirements for the operation are met.	Yes, in Germany the costs of bariatric surgery can be covered by health insurance, but there are certain conditions. These include proof that conservative measures such as dieting and exercise therapy have not been sufficiently successful and that you suffer from significant health problems caused by being overweight. You must also undergo a detailed medical and psychological examination and subm…
44	Will the other organs in my abdomen shift after my stomach reduction because there will be more space?	No, nothing is removed during gastric bypass, so that no additional space is created, and no additional relevant space is created during gastric sleeve surgery that would lead to displacement of the organs. With gastric bypass, however, the small intestine is pulled up to the stomach so that it can be connected there.	After a stomach reduction, there is usually no significant displacement of the other organs in your abdomen. Although the stomach takes up less space, the other organs remain largely in place. Your body will adapt to the new situation without any major displacement. If you have any specific complaints or concerns, please let me know so that we can discuss them in detail.
45	Do metal detectors react to the staple suture that is placed on my stomach or intestines during bariatric surgery?	No, the clamps are made of titanium and do not trigger metal detectors.	It is very unlikely that metal detectors will react to the staple suture used in bariatric surgery. The staples are very small and are often made of titanium or stainless steel, which do not usually cause a strong reaction in metal detectors. If you have any concerns, we will be happy to discuss them and provide you with a medical certificate if required.
46	Are all the sutures that are made in my body during bariatric surgery tight or should I be afraid that something will leak?	At the end of the operation, the sutures are checked to ensure that they are tight. Nevertheless, in rare cases, leaks can occur after the operation. This manifests itself in fever, a feeling of illness and rising inflammation levels. After approx. 2 weeks, it can be assumed that all sutures have healed.	All sutures made during bariatric surgery are designed to be tight and not allow any leakage of fluids. We use special suturing techniques and materials to ensure that the sutures are tight and secure. However, there is always a small risk of suture leakage, which we minimize through post-operative monitoring and additional measures if necessary. If you notice any unusual symptoms such as severe …
47	I had bariatric surgery 4 months ago. Today I have severe pain in my upper abdomen of 8 (out of 10). The pain comes and goes and I have have a fever of 39°C. Could this be the gallbladder?	There are many reasons that can lead to this problem. I therefore advise you to come to our emergency room with these symptoms. Yes, the gallbladder can also be a cause	It is possible that your symptoms may indicate gallbladder inflammation or gallstones, especially after bariatric surgery, as weight loss can increase the risk of gallstones. Severe pain in the upper abdomen in combination with fever are serious symptoms. Please seek immediate medical attention to determine the exact cause and receive appropriate treatment.
48	I had bariatric surgery 5 months ago. For the last 3 days I have had constant pain, not sure whether in the stomach or lung area. The pain intensifies when I breathe in. Taking my food supplements causes me pain, eating is hardly possible. Where is this coming from and what can I do?	It is not normal to have pain. Clarification is therefore advisable. The most common causes are not very serious. It is often due to nerves or reflux problems. However, please come to the consultation to investigate further.	I'm sorry to hear that you are experiencing pain. Your symptoms could indicate a number of possible causes, including: 1. **Gastrointestinal problems:** It could be an ulcer, inflammation or constipation. 2 **Pulmonary problems:** Pneumonia, a blood clot or other pulmonary complication could cause similar symptoms. 3 **Surgery related problems:** There could be a complication at the surgical site…
49	I had bariatric surgery 3 weeks ago. Today I didn't puree my food as thoroughly as usual and there were small pieces in it. I then threw up after eating. Could it be that my stomach is irritated?	In the first few weeks after the procedure, you may experience difficulties with some foods. You should chew your food very thoroughly, do not eat and drink at the same time and if you cannot tolerate one food, simply try another. Frequent vomiting is not normal and should be clarified.	Yes, this is possible. After bariatric surgery, your stomach is much more sensitive and smaller pieces of food could irritate it or cause constipation, leading to nausea and vomiting. It is important to continue eating soft, pureed foods so as not to disrupt the healing process. If symptoms persist or worsen, please contact me for further investigation.
50	I had bariatric surgery 12 weeks ago. I've had a headache for a few days now. Could these be deficiency symptoms? Would a blood test help?	The headaches may simply be due to the calorie deficit and the lack of carbohydrates. Deficiency symptoms in the sense of vitamin deficiencies are very unlikely. We recommend taking the vitamins well as discussed. If you are taking painkillers, take them with stomach protection. Otherwise just wait and see.	Yes, headaches could indicate deficiency symptoms, especially if you are not taking enough vitamins and minerals after the operation. A blood sample would be useful to check your values and identify possible deficiencies. This will allow us to take targeted countermeasures. Please make an appointment for a blood test.
51	I had bariatric surgery 3 weeks ago. I ate a whole watermelon yesterday and then had trouble sleeping that evening. When I measured my blood sugar, it was 200. Could the sleep problems have been due to the high blood sugar?	Problems falling asleep can have many causes, watermelon is very unlikely to be the cause. I don't think that a blood sugar of 200 can explain this problem.	Yes, that is possible. High blood sugar can lead to sleep problems. It would be advisable to limit the amount of fruit you eat in future, especially sugary fruit such as watermelon. Make sure you eat a balanced diet and measure your blood sugar regularly. If the problems persist, we should consider further investigations.
52	I had bariatric surgery a month ago. I just drank a large amount of a carbonated drink. Is this harmful to me?	We say you should avoid carbohydrates, especially as most patients cannot tolerate them. If it doesn't cause them any problems at all, there's nothing wrong with it. That carbon dioxide makes the stomach bigger is probably a myth	It is not ideal to consume carbonated drinks after bariatric surgery. Carbonation can cause bloating, discomfort and distension of the stomach, which can be uncomfortable and could potentially affect healing. Be sure to avoid such drinks in the future and stick to non-carbonated liquids. If you are experiencing severe discomfort now, please let me know so we can assess the situation more accurate…
53	Is the mandatory nutritional counseling prior to a bariatric surgery covered by health insurance? covered?	This is not the same for every health insurance company, there are health insurance companies that pay a lot to everything and others a smaller proportion. The usual figure is around 80 %	Yes, mandatory nutritional counseling prior to bariatric surgery is generally covered by health insurance, as it is an important part of pre-operative preparation. However, it is advisable to clarify this directly with your health insurance provider to find out specific details.
54	I had my bariatric surgery 9 months ago. My children say I look increasingly pale and I feel exhausted quickly. My blood values are checked regularly and everything seems to be fine. Could this still be due to the operation?	Yes, the operation may be related to this. Not all vitamins are checked, but often only some of them. This would have to be looked at in detail in your case. It is important to take all vitamins and make sure you get plenty of protein.	Yes, it is possible that your symptoms are related to the surgery despite normal blood values. A common problem after bariatric surgery is malabsorption of nutrients, which can lead to deficiencies that are not always immediately visible in standard blood tests. Specific deficiencies in vitamins such as B12, iron or folic acid can cause pallor and fatigue. We should carry out a detailed check of …
55	I had bariatric surgery (gastric bypass) 9 months ago. Lately I have been getting nausea and abdominal pain from every meal that is not soup or strained food, even though I am already taking gastric protection. What can I do?	You should come to the consultation with these symptoms. It is quite possible that a gastroscopy is necessary to take a closer look at the situation.	I am sorry to hear that you are experiencing such discomfort. It is possible that you have developed a food intolerance or a complication such as a stomach ulcer or a narrowing (stenosis). I recommend a thorough examination, including an endoscopic examination (gastroscopy), to determine the exact cause. Until then, you could try eating smaller meals and chewing well. A temporary return to a soft…
56	I had bariatric surgery 7 years ago and another one a year ago (distalization) due to renewed weight gain. Since the second operation I have lost 20 kg from 133 kg quite quickly, but hardly anything since then. Why is that? What can I do?	Obesity is a disease that hormonally triggers an incorrect target weight. There are many patients who need several operations until their weight is correctly adjusted. The question is how much you need to influence the hormones. Some patients need a lot of influence. They have actually lost a good amount of weight and nothing more is to be expected from such a second operation. The question is wh…	I'm sorry you're having difficulties. After distalization, the initial weight loss may be faster, but the plateau you are experiencing is not unusual. There could be several reasons: 1. Metabolic adaptation: Your body may have adapted to the change in calorie intake and utilization. 2 Dietary habits: Review your diet closely to ensure you are following the recommended dietary guidelines. 3 Exerci…
57	As an obese person with osteoarthritis and knee problems, what kind of sport can I do to get more exercise and help me lose weight? I've already tried swimming, but it's too cold for me in winter.	There are of course swimming pools with warm bathing days, but apart from aqua gymnastics and swimming, weight relief by bike is also an option. An introduction to a fitness studio can also be helpful in finding a suitable sport.	Understand that this can be a challenge. Have you ever thought about doing water aerobics in a heated indoor pool? This is easy on your joints and can also be done in winter. Alternatively, cycling on a stationary bike could also be an option, as it puts less strain on your knees.
58	If you have not lost enough weight after bariatric surgery, can it be useful to have your hormone levels be determined? And if so, which ones?	If Cushing's syndrome has been ruled out endocrinologically, there are no specific hormones that can be measured. A multimodal approach should then be taken again to see what can still be achieved conservatively and, if in doubt, a second operation is needed to achieve a greater effect.	Yes, it can be useful to have hormone levels determined if weight loss after bariatric surgery is not sufficient. In particular, we should check the following hormones: 1. Thyroid hormones (TSH, fT3, fT4): Hypothyroidism can hinder weight loss. 2 Insulin and blood glucose levels: Insulin resistance or diabetes can interfere with weight loss. 3 Cortisol: Excessive cortisol levels can lead to weigh…
59	Is it true that you lose a lot of weight at the beginning after bariatric surgery and less afterwards?	Yes, that's right, the percentage decrease is greatest at the beginning and becomes less and less as time goes on.	Yes, that's true. Weight loss is usually fastest in the first six to twelve months after bariatric surgery. After that, weight loss slows down, but you will continue to make progress if you follow the recommended diet and exercise guidelines.
60	Is it possible to gain weight again after bariatric surgery?	Yes, this can happen, and it is not even that rare. There are some patients who do not lose enough weight with one operation, so that multiple operations are necessary or additional medication can be given.	Yes, it is possible to regain weight after bariatric surgery. This can happen if dietary habits are not changed permanently or if post-operative care is not consistently followed. It is important that you follow the diet and lifestyle recommendations and attend regular follow-up appointments.
61	Is it possible to have bariatric surgery a second time if the first operation was not sufficient?	For many patients it is necessary to undergo several operations to find the ideal dosage they need to keep their weight under control for life. Since you don't want to operate on anyone too much, it makes sense to proceed step by step.	Yes, it is possible to have a second bariatric operation if the first one has not been successful. This is called a revision operation. However, it is important that we analyze the reasons for the inadequate result of the first operation together and discuss the best approach for the second operation.
62	Does health insurance cover the cost of removing excess skin after weight loss following bariatric surgery?	The health insurance company will cover the costs of skin surgery if there is a medical reason for it. We therefore recommend that all patients with complaints of skin folds or reddened skin obtain a certificate from a dermatologist at an early stage.	Yes, health insurance can cover the cost of removing excess skin if there are medical reasons, such as skin infections or other health problems. However, it is necessary to submit an application and provide medical evidence.
63	What kind of certificate do I need for nutritional counseling before bariatric surgery and where can I get it?	Any doctor can prescribe nutritional therapy (prescription for remedies). There are forms that are filled out for this. But the nutritional therapists know exactly what they need. -	The certificate you need is often called a "medical certificate of necessity" or "prescription for nutritional advice". This certificate confirms that nutritional counseling is medically necessary and is usually issued by your family doctor or a specialist. You can request this certificate from your GP, who can then refer you to a qualified nutritionist.
64	Do I have to go to a sleep laboratory to confirm sleep apnea before bariatric surgery?	Every patient receives a screening for sleep apnea, for which it is not necessary to sleep in the sleep laboratory. If the screening is positive, an overnight stay in the sleep laboratory is necessary. If there are any abnormalities, a mask fitting is also necessary.	Yes, an examination in the sleep laboratory is important in order to make an accurate diagnosis of sleep apnea. This helps us to plan your treatment optimally and minimize risks during and after the procedure.
65	Can I still have bariatric surgery if I lose so much weight through the preparation program that my that my BMI is no longer high enough for surgery?	This is a difficult question. Actually, the multimodal concept applies. However, if you lose more than 10-20% (depending on the patient), there may no longer be an indication for the MMK.	Yes, it is possible that you will still be considered for bariatric surgery even if your BMI decreases as a result of the preparation program. Each individual situation will be carefully considered, and factors such as your health history, existing comorbidities and your long-term weight loss prognosis will be taken into account. It is important that we continue to work closely together to determ…
66	Do I have to take any medication other than dietary supplements for the rest of my life after bariatric surgery?	There is no need to take any additional medication.	After bariatric surgery, many patients need to take nutritional supplements for life to avoid nutritional deficiencies. Other medications may also be necessary, depending on individual health conditions and the type of surgery. For example, acid blockers may be recommended after gastric bypass surgery to prevent stomach ulcers. Medication to control comorbidities such as high blood pressure or di…
67	What happens to the intestinal flora after gastric bypass surgery? Because the intestinal flora also has an effect on the psyche. Could it be that my psyche changes as a result of the operation?	The intestinal flora will change positively after obesity surgery. Completely independently of this, the psyche can of course also deteriorate after an operation. This is not often the case, but for this reason we send patients to a psychologist or psychiatrist beforehand in order to recognize these problems at an early stage. We therefore advise all patients who develop psychological problems af…	After gastric bypass surgery, the composition of the intestinal flora changes. These changes can actually have an impact on your psyche, as the gut-brain axis plays an important role. There is evidence that the altered gut flora after surgery can reduce the risk of depressive symptoms and anxiety. However, the exact mechanisms are not yet fully understood. It is important that we keep an eye on y…
68	Does the part of the intestine through which food no longer passes change after gastric bypass surgery?	No, the part that is no longer flowed through by the food will not have any real changes.	Yes, after gastric bypass surgery, part of the small intestine is bypassed so that food no longer passes through this section. However, this section of the intestine remains functionally active and continues to produce digestive juices that are needed later in the digestive process.
69	Why do you need a gastric sleeve operation when you can reduce the size of your stomach by eating less?	There is a rumor that eating less can reduce the size of your stomach; if you have long periods of fasting, you will feel full sooner. However, this only lasts for a short time.	Sleeve gastrectomy surgery, also known as sleeve gastrectomy, is performed to achieve significant and lasting weight loss, which is often not possible through diet alone. During this operation, around 75-80% of the stomach is removed, which reduces the feeling of hunger and restricts food intake. This is particularly helpful for people who are severely overweight and find it difficult to control …
70	What actually happens to the rest of the stomach after a gastric bypass operation? It stays in, but no more food comes in.	The accompany an unchanged state and can also be put back into operation if required.	After gastric bypass surgery, most of your stomach remains in your body, but it is separated from the new, smaller stomach pouch and no longer receives food. It continues to produce gastric juices that enter the digestive tract and help with digestion. The remaining stomach can also continue to produce hormones and other substances that are important for metabolism.
71	I have diabetes that is very difficult to control and need very high amounts of insulin. Is this a reason to shorten the obligatory multimodal concept before bariatric surgery and to be operated on earlier?	Yes, that's right, a diabetes that is difficult to control and in which the sugar is significantly in the foreground can lead to a shortening of the multimodal concept.	Yes, in certain cases, difficult-to-control diabetes requiring high levels of insulin may be a reason to shorten the multimodal approach. Earlier surgery could help to better control blood glucose levels and reduce insulin resistance. However, this depends on your individual situation and the recommendations of the interdisciplinary team. We will carefully consider this together.
72	How is the large incision on the stomach closed during gastric sleeve surgery so that everything is really sealed?	This is done by industrially manufactured staplers that close and cut the stomach at the same time.	In a sleeve gastrectomy, the large incision in the stomach is closed with special staples (staplers). These staples are made of titanium and are very reliable. In addition, a suture is often placed over the staple line to increase the tightness and minimize the risk of leakage. After the operation, we routinely carry out tests to ensure that there are no leaks before the operation is completed.
73	How can bariatric surgery change the hormonal balance if hormones are produced in the thyroid gland, pituitary gland, etc.?	Hormones are largely produced in the gastrointestinal tract and in fatty tissue, that is the explanation.	Bariatric surgery can have a significant impact on hormone balance, although hormones are produced in other organs such as the thyroid or pituitary gland. After an operation such as gastric bypass or gastric sleeve surgery, there are changes in the gastrointestinal tract that affect the release of intestinal hormones such as ghrelin, GLP-1 and PYY. These hormones play an important role in the reg…
74	Can I have bariatric surgery even though my BMI is too low if I pay for the operation myself?	This is a case-by-case decision. If there is a medical reason, the operation can be carried out even if it falls just below the guidelines if you cover the costs yourself.	As a rule, a BMI of at least 35 with serious comorbidities or a BMI of 40 without comorbidities is required to be considered for bariatric surgery. Even if you could pay for the surgery yourself, medical criteria must be met to ensure the safety and effectiveness of the procedure. A thorough assessment of your health situation is essential.
75	Why is the gastric balloon no longer offered as a bariatric surgical procedure?	We continue to offer the gastric balloon, but it is not useful for many patients. It acts as a temporary weight loss option. However, it cannot influence weight in the long term, which is why we see it primarily as a temporary solution.	The gastric balloon is not an operation, but a non-surgical procedure in which a balloon is inserted endoscopically into the stomach and then filled with fluid or air to promote a feeling of fullness. It is often used as a temporary measure. If we have decided to no longer offer this procedure, it could be for several reasons: 1. Lower long-term success: Gastric balloon weight loss is often less …
76	I have to keep an exercise diary before my bariatric operation as part of the multimodal concept. Do I also have to do this if I am unable to do the required amount of exercise due to pre-existing conditions?	If an orthopaedist or trauma surgeon certifies that sports therapy is not possible, you don't need it.	Yes, the exercise diary is still important. It helps us to get an accurate picture of your physical activity and your limitations. You should also document your previous illnesses and how they affect your ability to move. This enables us to provide the best possible care and make adjustments to your individual needs.
77	Will my performance deteriorate after bariatric surgery due to the greatly reduced food intake?	The performance will be reduced at best in the first period and will then improve in any case.	After bariatric surgery, you may experience a temporary decrease in performance in the first few weeks as your body adjusts to the reduced food intake and changes in digestion. In the long term, however, you should notice an improvement in your overall health and performance, especially if you follow your diet plan and take supplements. It is important to eat regularly, drink enough fluids and st…
78	I'm having trouble eating as many vegetables as my dietitian told me to in the run-up to my bariatric surgery. Are there any tricks? Is this even that important with regard to my diet after the operation?	Changing your diet is important in the long term, as it is not just about losing weight but also about health. I can only recommend that you talk to your dietician about this. Ultimately, personal goals need to be formulated for everyone that are achievable for each person. Whether you have surgery or not is not really dependent on this.	It's understandable that it can sometimes be difficult to eat the recommended amounts of vegetables. Here are some tricks that might help you: 1. Vegetables in smoothies: Blend vegetables like spinach or kale into smoothies. You can add fruit to enhance the flavor. 2 Soups and stews: Add more vegetables to soups and stews. These are easy to prepare and freeze in portions. 3 Vegetables as a side d…
79	I would like to have bariatric surgery. I noticed beforehand that I always have a very strong craving for carbohydrate-rich foods when I eat. Now I'm worried that I'll have difficulty meeting my daily protein requirements after the operation. What can I do to eat a more balanced diet after the operation?	Many patients' tastes change after the operation and the need for sweet or carbohydrate-rich foods often decreases. In principle, however, we recommend continuing nutritional advice after the operation if there are any uncertainties. However, you will also learn about protein-rich foods in the nutritional counseling before the operation. A food diary can also help you to consume sufficient protei…	It's understandable that you're worried. After bariatric surgery, it's important to focus on your diet to make sure you're getting all the nutrients you need, especially protein. Here are some specific steps that can help you: 1. Protein-rich foods: Focus on foods that are rich in protein, such as lean meats, fish, eggs, low-fat cheese, yogurt and legumes. 2. Protein shakes: In the first few week…
80	For how long do I have to pay particular attention to my protein intake after bariatric surgery?	You should also pay attention to this for the rest of your life. However, this is particularly important during the phase of pronounced weight loss and the phase in which you can only consume small portions of food. During this time, you should pay particular attention to an adequate protein intake in order to counteract muscle loss.	After bariatric surgery, you need to make sure you have an adequate protein intake for life. The first 12 to 18 months after surgery are particularly important, when weight loss is most rapid and your body needs more protein to maintain muscle mass and support healing.
81	How big are the portions you can eat in one sitting after bariatric surgery?	Initially, this is only a few teaspoons, but for most patients the intake increases within the first few weeks. After 1-2 years, almost all patients can eat a children's or senior portion.	After bariatric surgery, you can usually only eat very small portions, around 60-90 ml (two to three tablespoons) per meal, especially in the first few weeks after the operation. Over time, this can increase to around 120-180 ml per meal. It is important to eat slowly and chew well to avoid complications.
82	I don't tolerate whole grain products well at the moment. Can this change after bariatric surgery?	Yes, it can generally change which foods are well tolerated or taste good.	Yes, this can change after bariatric surgery. After surgery, your digestive system and food tolerance may change. It is important to rebuild your diet slowly and pay attention to your body's signals. We will gradually test the tolerance of whole grain products in your individual diet plan after the operation.
83	As a person who has had bariatric surgery, isn't it stupid to eat with other people? Everyone can eat normally and you only eat three tablespoons full...	After a few weeks or months, small portions of food can be eaten, e.g. a child's portion or a senior's portion. It is certainly also helpful to inform others why you can only eat less.	It can be unusual at first to eat with other people, as your portions are much smaller. However, many patients report that social eating normalizes over time. It helps to focus on the company and conversation rather than the amount of food. You can also choose small, protein-rich meals that are good for you and filling. If you feel insecure, talk openly with those around you about your situation …
84	Can bariatric surgery and the subsequent weight loss improve or completely eliminate my sleep apnea?	Yes, sleep apnea is closely related to obesity and usually improves or often disappears completely when the weight is reduced.	Yes, losing weight after bariatric surgery can significantly improve or even eliminate your sleep apnea. Weight loss often leads to a reduction in fatty tissue in the throat, which clears the airways and thus reduces sleep apnea.
85	Why do I need regular vitamin B12 injections after my bariatric surgery and a friend who had the same operation does not?	We recommend vitamin B12 injections or high-dose tablets for all patients who have undergone bariatric surgery. Due to the reduced size of the stomach, a factor that is necessary for the absorption of vitamin B12 is no longer sufficiently formed, and the food portions are smaller, so that less vitamin B12 is supplied.	After bariatric surgery, especially after a gastric bypass, the absorption of vitamin B12 may be impaired. This is because the part of the stomach and small intestine responsible for the absorption of vitamin B12 is bypassed. In your case, it seems to be necessary because your body cannot absorb enough vitamin B12 from food. Your friend's individual body response may be different and she may be a…
86	I care for my mother, who has dementia, at home. When can I start doing this again after my bariatric surgery?	You should expect to be less physically resilient in the first 2 weeks. How pronounced this is varies greatly from person to person. However, we recommend that you organize support for the first two weeks. You will be discharged from hospital after 2 days, provided you are well enough.	After bariatric surgery, you should usually wait about 4 to 6 weeks before resuming heavy physical activities, including caring for your mother. However, it is important that you recover well during this time and do not lift heavy weights. We can create a personalized plan and monitor your progress to ensure you can safely return to your caring role.
87	Which bariatric surgery is suitable for me if I have chronic heartburn?	In the case of heartburn, we generally recommend a gastric bypass, as the heartburn usually decreases significantly after this operation. If a gastric bypass is not possible, a sleeve gastrectomy can be performed first and, after initial weight loss, the sleeve gastrectomy can be converted into a gastric bypass in a second operation.	For chronic heartburn, a Roux-en-Y gastric bypass would probably be the better choice. This operation reduces the risk of heartburn and can improve existing symptoms. Sleeve gastrectomy could potentially worsen heartburn. We should carry out a detailed examination and consultation to determine the best option for you.
88	What are the alternatives to bariatric surgery?	In addition to dietary changes and exercise therapy, there are medications that lead to weight loss in the majority of patients. Another option is endoscopic treatment, e.g. a gastric balloon or an endoscopically inserted gastric sleeve.	There are several alternatives to bariatric surgery that we can consider: 1. Diet and exercise: A structured weight loss program that includes a healthy diet and regular physical activity. 2 Medication therapy: There are several medications approved for weight loss that can be used in combination with diet and exercise. 3. Behavioral therapy: Support from a therapist to encourage behavioral chang…
89	I find it very difficult to drink enough after my bariatric surgery (sometimes only 0.5 liters a day). What options are there for increasing the amount I drink?	First of all, you should find out whether there is a reason for the small amount of fluid being drunk, e.g. a narrowing at the suture connection between the stomach and small intestine or a narrowing in the gastric tube. However, there are also patients who do not feel sufficiently thirsty or feel full very quickly. In this case, it helps to note how much you have already drunk and to drink very …	It is important that you drink enough fluids to avoid dehydration. Here are some specific tips that can help you: 1. Small sips: Drink small sips frequently throughout the day rather than large amounts all at once. 2 Set reminders: Set alarms or use apps to remind yourself to drink regularly. 3 Vary the flavor: Try flavoring your water with lemon slices, cucumber slices or mint leaves to make it …
90	Since my bariatric surgery, I only have a bowel movement every 4th day. Is that still okay or should I laxate?	There are some patients who struggle with constipation after bariatric surgery. Sufficient drinking and exercise are often helpful. Light laxatives can also be taken. However, as long as you have no symptoms, there is no urgent need for action.	This can certainly happen after bariatric surgery, as food intake and digestion have changed. As long as the bowel movements are not painful and you do not have any other complaints such as severe abdominal pain or bloating, this is fine. Make sure you drink enough fluids and eat fiber-rich foods. However, if you feel discomfort or are worried, we can talk about gentle laxatives.
91	Why shouldn't I take multivitamin supplements from the drugstore after bariatric surgery?	The vitamin tablets from the drugstore do not contain sufficient amounts of the vitamins you need. We therefore recommend vitamin tablets or capsules that are specially produced for patients who have undergone bariatric surgery. If you still take the vitamin tablets from the drugstore, we recommend taking 2/day and, if necessary, adjusting the dosage to the blood values, which should be determine…	Multivitamin preparations from the drugstore are often not specifically tailored to the needs after bariatric surgery. After such a procedure, you have special requirements for nutrients such as vitamin B12, iron, calcium and vitamin D. Bariatric multivitamins are specially formulated to meet these needs and prevent deficiencies.
92	After my bariatric surgery I was prescribed Creon because of bloating and diarrhea. However, it now gives me severe constipation. Reducing the dose has led to diarrhea again. There doesn't seem to be a middle way. What can be done?	You can try to adjust the dosage of Creon to the type of food you eat. Take more Creon with high-fat meals than with low-fat meals. You can also try taking stool-regulating medication or laxatives to counteract constipation.	I am sorry to hear that you are having such difficulties. When using Creon, sometimes there can be a balance between too much and too little enzymes. Here are some steps we can take: 1. Dose adjustment: Sometimes it helps to adjust the dose very gradually to find the right balance. We could try reducing or increasing the dose in smaller steps. 2 Dietary adjustments: Certain foods can increase blo…
93	I recently had fresh blood in my stool. Could this be from my bariatric surgery 3 months ago?	This cannot be ruled out, but is unlikely. In any case, blood in the stool should be investigated further and a gastroscopy and colonoscopy should be performed. Fresh blood in the stool usually comes from the posterior sections of the intestine (especially the colon)	Fresh blood in the stool three months after your bariatric surgery could indicate a variety of causes, some of which could potentially be related to the surgery, such as hemorrhoids from a change in bowel habits or an anal fissure. However, it is important to take these symptoms seriously. Please make an appointment with me as soon as possible so that we can carry out a thorough examination and, …
94	Since my bariatric operation 3 months ago, I have had stabbing pains in my upper right abdomen from time to time. Could this be related to the operation?	Yes, this may be related to the operation. Whether the pain should be investigated further depends on how severe it is. In general, you should come to the consultation if you are in pain.	It is possible that the stabbing pain in the right upper abdomen is related to the operation. It could indicate gallstones, which often form after rapid weight loss. We should perform an ultrasound scan of the abdomen to check this. In the meantime, please make a note of when and how often the pain occurs to get a better picture.
95	I have the feeling that I always have a lot of air in my stomach after drinking large quantities (with increased farting). Could that be the case? How can I avoid this?	Increased flatulence can occur especially after gastric bypass surgery. This is often related to food intake rather than drinking. It is also possible that you swallow air when drinking. We recommend that you try dividing the amount you drink into several smaller portions.	Yes, that may well be the case. After bariatric surgery, it can happen that air is swallowed when drinking large quantities, which leads to increased gas formation. To avoid this, try to drink more slowly and take small sips. Avoid carbonated drinks, as these can also contribute to gas formation.
96	I had bariatric surgery a year ago. Since then, meat has been very heavy on my stomach. Is that normal? What protein-rich alternatives are there that I can eat?	There are some patients who no longer tolerate meat well. Protein-rich foods are, for example, pulses including chickpeas, quark, cottage cheese, fish	Yes, it is not uncommon for patients to have difficulty digesting meat after bariatric surgery. The digestive tract needs time to adjust to the changes. Protein-rich alternatives that are easier to digest include: 1. Fish - Easily digested and rich in omega-3 fatty acids. 2 Eggs - An excellent source of protein that is often well tolerated. 3 Greek yogurt - High protein content and probiotic bene…
97	I had bariatric surgery 3 years ago. Recently I had extremely painful heartburn at night for the first time. I was also found to be deficient in several vitamins. Could the heartburn have been caused by a vitamin deficiency?	No, the burning sensation is independent of the vitamin deficiency. However, the vitamin intake should be adapted to the deficiency. Heartburn should also be investigated further.	It is unlikely that the heartburn was directly caused by the vitamin deficiency. It is more likely that the heartburn was caused by changes in your digestive system after bariatric surgery, such as altered stomach acid production or an anatomical change that favors the reflux of stomach acid. The vitamin deficiency is likely a result of altered food intake and utilization after surgery. We should…
98	I had bariatric surgery 2 1/2 years ago and would now like to support my weight loss with the weight loss injection. I was diagnosed with sarcoidosis many years ago. Could the sarcoidosis be a reason why I can't take the weight loss injection?	No, there is nothing to be said against drug therapy for sarcoidosis.	Deciding whether you can use a weight loss injection depends on several factors, including your sarcoidosis. Some medications used in weight loss injections can affect the immune system or have side effects that could be problematic for someone with sarcoidosis. Since I am your treating surgeon and know your full medical history, I would suggest that we first do a thorough review of your current …
99	Are there any other medications besides NSAIDs that I should not take after bariatric surgery?	No, there are no other medications that should not be taken. Coritson can increase stomach acid production, so if cortisone therapy is necessary, concomitant cortisone therapy is recommended.	Yes, there are some medications that you should avoid after bariatric surgery. These include: 1. Corticosteroids: These can increase the risk of ulcers and stomach irritation. 2 Bisphosphonates: These can also lead to stomach irritation and ulcers. 3. Potassium chloride: This can irritate the gastrointestinal tract and cause ulcers. 4 Large tablets or capsules: These can be difficult to swallow a…
100	Since my operation I have been cold a lot, but at the same time I sometimes have heat attacks. I am 33 years old. Could this be due to the operation or could it also be premature menopause?	Based on the symptoms described, it cannot be ruled out that the symptoms are related to premature menopause. However, it is more likely that they are related to the rapid weight loss and hormonal changes after the operation. Normally, these symptoms improve when the weight loss slows down.	After your operation, there may be changes in your metabolism and hormonal balance that cause such symptoms. It is possible that your body is still adapting to the new conditions, which could explain the chills and heat attacks. Premature menopause is unlikely at your age, but cannot be ruled out. Let's do some blood work to check your hormone levels and make sure.
101	I had bariatric surgery 3 months ago and still can't eat solid food. Is that still okay, should I be patient or should I have this checked out?	You should have this clarified. After 3 months, it is normally possible to eat solid foods.	This is worrying. Three months after the operation you should be able to eat at least soft solid food. I strongly recommend that we make an appointment to investigate this further. It could indicate a problem such as a narrowing (stenosis) or other complications.
102	Do I need a prescription for my vitamin B12 injection after bariatric surgery?	Yes, the prescription is normally issued by the GP and the injection is also prescribed.	Yes, you will need a prescription for the vitamin B12 injection. I will write you the prescription and also give you instructions on how often you need the injection. Generally, a monthly injection is required, but this may vary depending on your individual needs.
103	Do I have to completely eliminate carbohydrates from my diet after my bariatric surgery?	No, you should continue to eat a balanced diet after bariatric surgery, including carbohydrates. However, the focus of your diet should be on proteins. There are patients who no longer tolerate short-chain carbohydrates (sugar) well. These can be avoided.	No, you don't have to cut out carbohydrates completely. However, it is important to prioritize complex carbohydrates such as whole grain products, vegetables and legumes and reduce simple carbohydrates such as sugar and white flour. This helps to maintain stable blood sugar levels and promotes sustainable weight loss.
104	Can I fast on Ramadan with my gastric bypass?	The problem with fasting after bypass is that it is not possible to consume enough food for the whole day in a short space of time, as the portion you can eat at once is smaller. There is no general ban on fasting, but great care must be taken to ensure that sufficient fluids and nutrients are consumed. For this reason, we do not recommend fasting after gastric bypass.	After a gastric bypass, fasting during Ramadan is a complex matter. It is important that you monitor your nutrient and fluid intake carefully to avoid complications. You should eat small, frequent meals and drink plenty of fluids, which is made more difficult by fasting. I recommend avoiding fasting or working with a nutritionist and myself to create a customized plan that takes your health needs…
105	I have been prescribed gabapentin by a neurologist for neuropathic pain. Because of my bariatric surgery 3 months ago, is there anything I need to be aware of when taking it?	Gabapentin can be taken after bariatric surgery. After gastric bypass, the effect may in principle be reduced or it may be necessary to increase the dosage. It is also important to note that gabapentin can lead to weight gain.	Yes, the absorption of medication can be altered after bariatric surgery. Gabapentin is usually well tolerated, but it is important that you do not chew or break the tablets, but swallow them whole to ensure an even release of the medication. Also pay attention to whether you notice any side effects such as drowsiness or dizziness, as these could occur more frequently. Inform me or your neurologi…
106	I have heard that the stomach can no longer absorb iron after a gastric bypass operation. Is there any point in taking iron tablets as a dietary supplement with gastric bypass?	A large proportion of iron is absorbed in the upper part of the small intestine, which means that absorption is greatly reduced after gastric bypass. However, if higher doses of iron supplements are taken, the total iron absorption via the remaining small intestine may be sufficient. However, if an iron deficiency is still present, iron must be administered via the vein as an alternative. This ma…	After gastric bypass surgery, iron absorption can actually be impaired because the bypass bypasses the part of the small intestine where iron is mainly absorbed and stomach acid, which is important for iron absorption, is reduced. However, it is not the case that the body can no longer absorb iron at all. Iron tablets as a dietary supplement can still be helpful as they can improve iron absorptio…
107	Since my bariatric surgery, my stomach has been making a lot more and much louder noises than before. Is this normal or should I be worried?	You do not need to worry, this is normal and is reported by many patients after bariatric surgery. As long as you are not in pain, increased bowel movements are completely harmless.	This is usually normal. After bariatric surgery, the way your digestive system works changes, which can lead to increased bowel sounds. These noises are usually harmless and a sign that your digestive tract is active. However, if you notice any pain, persistent nausea or other troubling symptoms, please let me know.
108	I had gastric bypass surgery 6 months ago. The BIA measurement showed that I had lost muscle mass as well as fat. However, I have been doing weight training very regularly since the operation. How can I have lost muscle mass have lost muscle mass?	The loss of muscle mass is usually caused by a relative lack of protein. With weight training and a protein-rich diet or protein supplement, you can prevent or reduce the loss of muscle mass.	It is possible that you have lost muscle mass despite regular weight training because your body is still adapting to the reduced calorie intake and altered nutrient intake after surgery. Your protein requirements are increased after surgery and you may not be consuming enough protein to prevent muscle loss. It would make sense to review your diet and especially your protein intake and adjust it i…
109	In how large portions should I take the calcium citrate after my bariatric surgery? 1000mg once daily or 500mg twice a day?	More than 500 mg of calcium cannot be absorbed by the body at once, so the amount must be divided into 2 doses.	It is best to take 500 mg of calcium citrate twice a day. This improves absorption and reduces the risk of side effects.
110	Since my bariatric surgery I have been taking vitamin B12 tablets regularly and still have a vitamin B12 deficiency. How can this be?	Depending on which bariatric surgery was performed, the absorption of vitamin B12 in the intestine is significantly reduced. In this case, it is recommended to inject vitamin B12 every 8-12 weeks. If vitamin B12 is taken as tablets, the dose must be very high	This can happen because the absorption of vitamin B12 in the gastrointestinal tract may be impaired after bariatric surgery. This is because the part of the stomach that produces the intrinsic factor, which is necessary for the absorption of vitamin B12, has been reduced in size or bypassed. In such cases, an intramuscular injection of vitamin B12 or a sublingual (under the tongue) intake of vita…
111	In my first blood test after my bariatric surgery, my liver values were elevated. Could this be due to the operation? Will it go away?	A slight increase in liver values may be due to the operation, but the values should be checked. If they continue to rise, the cause should always be investigated.	Yes, elevated liver enzymes can occur after bariatric surgery and are often temporary. This can be caused by the rapid weight loss or the changes in metabolism after the operation. In most cases, liver values normalize after a few months. We will continue to monitor the values and take appropriate measures if they do not return to normal.
112	How long can I be on sick leave after bariatric surgery?	The length of the sick leave depends on your symptoms after the operation. Most patients require a sick leave of about 14 days.	As a rule, patients are on sick leave for around two to four weeks after bariatric surgery, depending on the type of procedure and your individual healing process. We will closely monitor your progress after the operation and adjust the length of sick leave accordingly.
113	Can I never drink carbonated drinks again after my bariatric surgery?	Initially, we advise against carbonated drinks. Later on, you can drink carbonated drinks again if you do not experience any discomfort.	After bariatric surgery, it is generally recommended to avoid carbonated drinks, at least during the first few months of the healing phase. Carbonated drinks can lead to an unpleasant feeling of fullness, flatulence and discomfort, as the carbon dioxide stretches the stomach. In the long term, small amounts may be tolerated in exceptional cases, but this should be tested individually and consumed…
114	Why should I not eat and drink at the same time after bariatric surgery?	After bariatric surgery, it is often only possible to eat very small amounts and the stomach is already filled with a few sips of food. For this reason, eating and drinking should be separated at the same time in order to achieve a sufficient amount of food.	After bariatric surgery, you will have a significantly reduced stomach volume. If you eat and drink at the same time, this can overload the stomach and lead to nausea, vomiting or stretching pain. In addition, drinking while eating can flush food through the stomach into the intestines more quickly, which can impair the absorption of nutrients and lead to dumping syndrome. It is therefore better …
115	Since I had bariatric surgery a year ago, I often have bloating. What can I do about this?	First of all, you should test whether the occurrence of flatulence is food-related and reduce the corresponding foods if necessary. One reason for increased flatulence can also be insufficient absorption of some nutrients, especially fats, so you can try to improve this absorption by using pancreatic enzymes.	Bloating after bariatric surgery can be common. Here are some specific measures that may help you: 1. Adjust your diet: Avoid foods that are known to cause bloating, such as beans, cabbage, onions and carbonated drinks. 2 Eat slowly and chew thoroughly: This can help reduce air intake. 3 Take probiotics: These can help to improve the balance of gut flora. 4 Small meals: Eating smaller meals frequ…
116	I had bariatric surgery 5 years ago. For the last six months I have had frequent problems with my circulation, and once I even fainted. The paramedics came and said I had hypoglycaemia. My GP says it's late dumping. Can he diagnose it that easily or do I need to have other tests?	There is a score that can be raised to determine whether you are likely to have dumping syndrome. If the symptoms indicate a dumping syndrome, it makes sense to have an examination by an endocrinologist, where the blood sugar level is examined after sugar intake. Another option is continuous blood glucose monitoring.	Your GP may be right, but an accurate diagnosis is important. Late dumping syndrome can occur after bariatric surgery and often leads to hypoglycemia. To be sure, we should carry out a thorough examination, including an oral glucose tolerance test and blood tests to monitor your blood sugar levels. It would also be advisable to keep a food diary to see if certain foods or eating habits are trigge…
117	I had bariatric surgery 3 years ago and have had problems with early dumping ever since. I have now been told that Acarabose could help. Is that true?	Acarbose inhibits the absorption of carbohydrates and is therefore more suitable for late dumping syndrome. However, an attempt at therapy is possible. For early dumping syndrome, it often helps to eat smaller portions of food.	Yes, acarbose can actually help control early dumping. It slows down the digestion of carbohydrates in the small intestine, causing blood sugar levels to rise more slowly, which can reduce the symptoms of early dumping. We can discuss the exact dosage and possible side effects to ensure this is a suitable option for you.
118	I had a gastric bypass 6 months ago and can still only eat 2-3 forkfuls at a time. Could it be that my stomach is overgrown or something?	In the long term, you should be able to eat more than 2-3 forks. The reason for very small portions of food may be a narrowing at the junction of the stomach pouch and the small intestine, so that a gastroscopy is advisable for clarification.	It is unlikely that your stomach is overgrown. After a gastric bypass, it is normal that you can only eat small amounts. However, you should be able to eat a little more than 2-3 forkfuls six months after the operation. We should consider an endoscopic examination to ensure that there are no structural problems such as stenosis or adhesions. Please make an appointment so that we can investigate t…
119	I had a gastric balloon 8 months ago and now it has to be removed. What does this procedure look like? How long will I have to stay in hospital? How much does it cost?	The procedure is performed endoscopically (with a gastroscopy) and can be performed on an outpatient basis. You will receive a cost estimate from our billing department beforehand.	The procedure to remove the gastric balloon is usually performed endoscopically, similar to the placement procedure. You will be given sedation or a light anesthetic to ensure that the procedure is pain-free. The balloon is then removed via the mouth and esophagus. In most cases, this is an outpatient procedure, which means you can go home the same day, provided there are no complications. In tot…
120	What is the difference between an air-filled and a liquid-filled gastric balloon?	A liquid-filled gastric balloon is heavier and may lead to a better feeling of fullness	An air-filled gastric balloon consists of a balloon filled with air, while a liquid-filled gastric balloon is filled with saline solution (salt water). Both types are designed to increase the feeling of fullness by taking up space in the stomach, but there are differences: 1. Weight: A liquid-filled balloon is heavier than an air-filled balloon, which can make some patients feel more full. 2 Comf…
121	I had bariatric surgery six months ago. Since I stopped taking gastric protection, I always feel nauseous after eating, especially after protein shakes. Could I be allergic to the protein powder?	If you have been taking the protein powder for a long time, this is unlikely. The nausea is most likely due to the fact that you have stopped taking the stomach protector. You can try therapy with Pantozol again. You can also change the protein powder. If there is no improvement, a gastroscopy should be carried out.	It is possible that your body is reacting to the protein powder, but it is also likely that your nausea is due to other factors. After bariatric surgery, the digestive system is more sensitive and protein shakes can sometimes be difficult to digest. Try trying different sources of protein, such as plant-based protein powders, and observe if symptoms change. If the nausea persists, we should carry…
122	How long do I have to take the dietary supplements after bariatric surgery?	You should take vitamins and trace elements for the rest of your life, as otherwise deficiency symptoms may occur.	As a rule, you will need to take food supplements for the rest of your life. After bariatric surgery, your body can no longer absorb all the necessary nutrients from food in sufficient quantities. Vitamin and mineral supplements are therefore essential to avoid deficiency symptoms. We will regularly check your blood values to ensure that you are receiving the correct dosages.
123	I had a gastric bypass 6 months ago. Is it dangerous for me to drink coffee?	No, you are welcome to drink coffee	No, it is not fundamentally dangerous to drink coffee. However, you should keep your coffee consumption moderate and pay attention to how your body reacts to it. Too much caffeine can lead to dehydration and could cause stomach irritation. It is also important that you do not add sugar or fatty cream as this will increase your calorie intake. If you notice any discomfort or symptoms, please let m…
124	I have had my gastric bypass for 6 months and am becoming increasingly forgetful. Is that normal after such an operation?	The forgetfulness may be due to a lack of nutrients, so a blood test should be carried out	Forgetfulness after a gastric bypass can be due to a number of causes, including nutrient deficiencies, particularly of vitamin B12, folic acid and thiamine (vitamin B1). It is important that we check your blood levels and make sure you are taking the necessary supplements. Let us make an appointment to discuss your symptoms in more detail and carry out appropriate tests.
125	How long do you stay in hospital if you have bariatric surgery?	The normal length of hospitalization is 2 days. However, this can be longer if there are complaints or problems after the operation.	Generally, the hospital stay after bariatric surgery is about 2 to 5 days, depending on the type of surgery and your individual recovery process. We will monitor your condition closely and ensure that you are stable and well on the road to recovery before you are discharged home.
126	Are there also gluten-free and milk protein-free supplements for bariatric patients?	Yes, there are special products. It is best to contact the manufacturers.	Yes, there are gluten-free and dairy protein-free supplements specifically for bariatric patients. These are often available at specialized pharmacies or online stores. I can give you a list of recommended brands and products to suit your dietary needs.
127	Since my bariatric surgery, I always feel nauseous after eating white bread, pasta or pizza and I often vomit. and I often vomit. Could I have developed a gluten intolerance as a result of the operation?	True gluten intolerance after bariatric surgery is rare if it was not previously present. However, carbohydrate intolerance is more common, for example due to dumping syndrome, so further diagnostics should be carried out in this direction.	It is unlikely that the operation itself has caused gluten intolerance. However, it is possible that certain foods are more difficult to digest after surgery and can cause symptoms such as nausea and vomiting. White bread, pasta and pizza are often difficult to digest and can cause problems, especially if they are eaten quickly or not chewed well. I recommend avoiding these foods at first and che…
128	I have a BMI of 37. What pre-existing conditions would nevertheless give an indication for bariatric surgery with this BMI? bariatric surgery?	Concomitant diseases associated with obesity such as diabetes mellitus, high blood pressure and sleep apnoea syndrome are indications in combination with a BMI over 35. However, there are also other diseases for which treatment of obesity is important for the further course of the disease and which are defined in the guideline as an indication for surgery in combination with a BMI over 35.	With a BMI of 37, certain pre-existing conditions may be an indication for bariatric surgery. These include 1. type 2 diabetes 2. high blood pressure (hypertension) 3. sleep apnoea 4. dyslipidemia (unfavorable blood lipid levels) 5. non-alcoholic fatty liver disease (NAFLD) 6. joint diseases such as osteoarthritis, which are aggravated by obesity These diseases can be significantly improved or ev…
129	Are supplements without iodine also available for bariatric patients?	The manufacturers have competent telephone advice, just ask here. But why should that be necessary?	Yes, there are supplements without iodine that have been specially developed for bariatric patients. We can select a suitable option for you together.
130	As a bariatric patient, do I have to have my blood values checked more frequently when I am pregnant?	Yes, once at the beginning and every 3 months during pregnancy	Yes, as a bariatric patient who is pregnant, you will need to have your blood levels checked more frequently. Pregnancy places additional demands on your body and it is important to ensure that you and your baby are getting enough nutrients. Regular checks will help to identify and treat any deficiencies at an early stage.
131	I had bariatric surgery 1.5 years ago and am pregnant. Is there anything I need to pay particular attention to with regard to pregnancy and birth?	It is essential to check laboratory values and take specialized vitamins. If there are no other problems with eating, this is fine.	Congratulations on your pregnancy! There are a few important points that you should bear in mind: 1. Nutrition: Make sure you eat enough nutrients and calories. Your body now has an increased need, especially for vitamins and minerals such as folic acid, iron, calcium and vitamin B12. Continue to take your bariatric supplements and talk to a nutritionist about adjustments. 2 Regular check-ups: It…
132	Since my gastric bypass operation I have had a lot of pimples and blemishes around my shoulder blades. Could this be related to the operation? Is there anything I can do about it?	This is most likely due to the change in diet and will most probably improve	Yes, it is possible that the changes in your hormonal balance and metabolism after gastric bypass surgery can lead to skin blemishes. To improve this, I recommend that you: 1. make sure you eat a balanced diet to avoid nutritional deficiencies. 2. drink enough water to keep your skin hydrated 3. use mild, non-comedogenic skin care products. 4. shower after exercise or sweating to keep pores clean…
133	I have had extreme diarrhea since my gastric bypass operation, despite taking one capsule of Creon per meal. If I also take Imodium and charcoal tablets, I can manage to some extent. What can I do to improve this?	Unusual, please present at the consultation, do you open the Creon capsules? Should you! Test for intolerances, is there any lactose intolerance?	I am sorry to hear that you are having these problems. One possible cause of your diarrhea could be malabsorption or bacterial colonization of the intestines. Here are some steps we can take: 1. Dietary adjustment: Review and, if necessary, adjust your diet to identify foods that could be exacerbating symptoms. Pay particular attention to sugar alcohols and fatty foods that often cause problems. …
134	I had a gastric bypass 2 years ago. At the beginning I had problems with diarrhea, but I got this under control very well. For the last 1.5 weeks I have had persistent latent nausea, diarrhea and attack-like severe abdominal pain under the ribcage. What is it? Where does it come from?	There can be many causes, including some that are not related to the operation. First wait and see if the problem persists. If it persists, consult a specialist	I am sorry to hear that you are experiencing these symptoms. The symptoms you describe could have several causes. One possibility is dumping syndrome, which can occur after gastric bypass surgery. However, it could also indicate a stenosis (narrowing) in the area of the anastomosis (where the stomach is connected to the small intestine). Another possibility would be an ulcer in the area of the an…
135	Since my bariatric surgery, I often have severe heartburn at night. What can I do about it?	Pantozol 40mg 2 times a day. Now it depends on whether a gastric sleeve or a bypass was made. In any case, this should be clarified if Pantozol does not help.	I'm sorry to hear that you are suffering from severe heartburn. Here are some measures that might help: 1. Elevate the head of your bed: Try raising the head of your bed by about 15-20 centimeters to prevent stomach acid reflux. 2 Avoid late meals: Do not eat anything at least 3 hours before bedtime to give your stomach enough time to digest. 3 Small, frequent meals: Instead of eating large meals…
136	Since my bariatric surgery, I often wake up at night with shaking and sweating. If I eat a bit of fruit before going to bed, the symptoms are less severe at night. What is the problem? What can I do about it?	This should be checked by means of a continuous blood sugar measurement.	It sounds like your symptoms may indicate nocturnal hypoglycemia, which is low blood sugar levels during the night. After bariatric surgery, your body may be more sensitive to fluctuations in blood sugar levels. Eating some fruit before bed is likely to help because it stabilizes your blood sugar levels. You can try having a small snack before bed that contains both carbohydrates and protein, suc…
137	When can I have the excess skin removed after my bariatric surgery?	If the weight is stable for at least 6 months and does not fall any further.	We usually recommend waiting at least 12 to 18 months after bariatric surgery before considering skin tightening surgery. This gives your body enough time to stabilize the weight and ensure that most of the weight loss is complete. It is important that your weight remains stable over a period of at least six months.
138	Since I have lost so much weight thanks to my gastric bypass, I actually have to shower every day because because foul-smelling fluid always collects in the folds of skin on my stomach and I feel like I stink. In addition the skin in the folds is often red and irritated. Is there anything I can do about this?	Ultimately, only the surgical removal of the excess skin.	Yes, this is a common issue after significant weight loss. Here are some measures that can help: 1. Skin care: Cleanse and dry skin folds thoroughly after showering. Use a mild, pH-neutral soap and be sure to dry the skin well to avoid moisture buildup. 2 Powders or creams: Use an antifungal powder or zinc oxide cream to reduce moisture and prevent skin irritation. 3 Air circulation: Wear loose c…
139	I currently have bronchitis, for which I am also taking antibiotics. Is it okay if I also take ACC tablets with my gastric bypass? Bypass also take ACC tablets?	No problem	Yes, it is fine to take ACC tablets (acetylcysteine) in addition to antibiotics and your gastric bypass. Acetylcysteine is often used to liquefy mucus in respiratory conditions such as bronchitis and should not interact negatively with your gastric bypass. However, be sure to take the tablets with plenty of water to avoid irritating the gastrointestinal tract. If you notice any unusual symptoms, …
140	I had a gastric sleeve 1 1/2 years ago and went from a BMI of 62 to a BMI of 45 . Now the next step is a SADI operation to further reduce my weight. I am now 30 and would now like to consider family planning and get pregnant. If I have surgery first surgery first, I'll have to wait until I can get pregnant and I don't want to become a mother too late. too late. Could I get pregnant first before I…	Yes, you can. However, the birth risk for the mother is then somewhat higher. There are advantages and disadvantages for the child. So that doesn't matter.	This is a very understandable and important question. In your particular case, I recommend the following: 1. Family planning before surgery: If you decide to get pregnant first, you should know that pregnancy after bariatric surgery such as sleeve gastrectomy is entirely possible and often safe. However, you should ensure that your weight and nutritional intake are stable to ensure a healthy preg…
141	I would like to donate a kidney to my son. The surgeons have said that I have to reduce my weight from 84kg to 70kg (I am 1.50 tall). I don't want to have an operation. As my son is already on dialysis at the moment, we would like to have the transplant as early as possible. What options do I have?	Would recommend drug therapy with e.g. Tirzepatide. Unfortunately, this is only available as a self-payer option. Costs approx. 260 euros/month.	I'm sorry that you and your son are going through this difficult time right now. There are some non-surgical methods that can help you lose weight: 1. Change your diet: A balanced, calorie-restricted diet can help. A dietitian can create a personalized plan for you. 2 Exercise: Regular physical activity is important. Start with light exercise and gradually increase the intensity. 3 Behavioral the…
142	I had a gastric bypass 3 1/2 years ago. A year ago, a hernia then formed, which resulted in a hernia, which resulted in an ileus. This was then operated on. Since the operation I have had constant cravings and no feeling of feeling of fullness, as well as constant diarrhea. I have gained 12 kg since then. Three months ago lactose intolerance was diagnosed three months ago and with a change in die…	There are many possibilities, you should have an endocrinologist rule out dumping syndrome.	I am sorry that you are experiencing these symptoms. Your current symptoms could indicate dumping syndrome, which can occur after gastric bypass surgery. Dumping syndrome is caused by too rapid emptying of stomach contents into the small intestine and can lead to dizziness, sweating, diarrhea and nausea. It would be important to review your eating habits and possibly make adjustments to alleviate…
143	I am 1.72m tall and weigh 136kg. In 2 months I have an urgent hip operation because my femoral head is broken. I would like to lose as much weight as possible by then because it is better for the operation and also for the rehab afterwards. rehab afterwards. After that, I would like to find a long-term solution for my excess weight. What options are there for me in my situation?	The weight problem should be solved first. In other words, primarily perform bariatric surgery and then tackle the hips.	With your current weight and upcoming hip surgery, it's important that you lose weight safely in the short term and find a sustainable solution in the long term. Here are some options: 1. Short-term measures: - Low calorie diet: A very low calorie diet (800-1200 calories per day) under medical supervision can help you lose weight quickly. - High-protein diet: Increase protein intake to maintain m…
144	Do I have to take any medication after an endoscopic stomach reduction?	We recommend the same substitution as after conventional gastric sleeve surgery	After an endoscopic stomach reduction, you will probably have to take medication for a certain period of time. This often includes 1. Proton pump inhibitors (PPI): To reduce stomach acid production and help the stomach wall heal. 2. Painkillers: Usually for the first few days after surgery. 3. Nutritional supplements: Such as multivitamins, calcium, vitamin D and possibly iron to ensure you get a…
145	I have been losing weight very slowly since my bariatric surgery. I only eat 2 meals a day. Could is it possible that I am losing so little weight because I am not eating enough?	Not really. Ultimately, the composition is important. Lots of protein, few carbohydrates. Exercise should be at least 3h/week	Yes, this can certainly be the case. After bariatric surgery, it's important to eat small meals regularly to maintain your metabolism and provide your body with the nutrients it needs. If you only eat two meals a day, your body could go into "starvation mode" and slow down your metabolism, which can hinder weight loss. I recommend eating smaller meals more often and making sure they are balanced …
146	How does the Wegovy weight loss injection work? Does it just make you feel sick and then you eat less, or how does it work? how does it work?	Body weight is controlled centrally in the brain. This is where drugs such as Wegovy come into play. Patients may experience nausea, but usually only for a short time. They lose weight because they have to eat less. The regulation therefore works better again.	Wegovy contains the active ingredient semaglutide, which affects the receptors in the brain that are responsible for appetite. It mimics a hormone that normally regulates blood sugar and appetite. This makes you feel full faster and less hungry, which contributes to weight loss. Nausea can be a side effect, but this is not the main effect of the injection.
147	I regularly take Laxoberal because of my pain patch. Can I still have the Wegovy injection or can they influence each other?	Can still be used	There are no direct interactions between Wegovy (semaglutide) and Laxoberal (sodium picosulphate). You can therefore continue to use Wegovy. However, it is important that we regularly review your overall medication and health status to ensure that everything is working well together and that no unexpected side effects occur. If you notice any unusual symptoms, please let me know immediately.
148	I have always had rather low blood pressure. Since I had a gastric bypass 2 years ago and lost a lot of weight weight, I regularly have real problems with my circulation. The lowest pressure I measured myself was 80/60. I've already been to the cardiologist, and from his point of view everything is fine. What can I do to normalize this a little?	It would be useful to carry out blood sugar measurements to rule out the possibility of low blood sugar levels in the sense of a dumping syndrome. However, low blood pressure after significant weight loss is relatively common. Caffeine in the morning, for example, can be helpful. The question of whether symptoms occur at the same time is also relevant.	I'm sorry to hear that you are having these problems. There are some measures you can take to stabilize your blood pressure and minimize circulatory problems: 1. Increase fluid intake: Make sure you are drinking enough fluids. Dehydration can further lower blood pressure. 2 Balance electrolytes: Drinks with electrolytes, such as isotonic drinks, can help stabilize blood pressure. 3 Small, frequen…
149	Since my gastric bypass operation 2 years ago, I sometimes have nausea during and after meals. This often occurs after pasta or bread. It's just strange that some days it's fine and then the next day it's not. again. What is the reason for this? Why do I not tolerate some foods at all on some days and on on other days?	Food intolerances or changes in tolerance are relatively common after gastric bypass surgery. The discomfort can also be symptoms of dumping syndrome, which occurs mainly after carbohydrate-rich meals. How pronounced the symptoms are often depends on the exact composition of the meal, so this can also vary from day to day.	I am sorry to hear that you are experiencing these symptoms. After gastric bypass surgery, certain foods may be harder to digest or cause a stronger reaction. Pasta and bread are often harder to digest as they are rich in carbohydrates and gluten. The irregularity of your symptoms can be influenced by several factors: 1. Portion size: Some days you may eat larger quantities, which puts more strai…
150	I have been drinking shakes so often since my gastric bypass operation that I am totally disgusted by them. Now I'm wondering whether my stomach outlet should be narrowed again because it is too wide. The doctor at the endoscopy that I should only drink shakes for two weeks before and after. Is there any other way differently? I really can't drink these shakes any more!	After an operation on the stomach outlet, only liquid food should be consumed at first. The easiest way to do this is with protein shakes to ensure that sufficient energy and, above all, protein is consumed. In principle, however, you can also make the shakes yourself, and it makes sense to use protein powder.	I understand that the thought of drinking only shakes for weeks on end is very stressful for you. There are actually alternatives you could try. We can put together a selection of high protein liquid foods and pureed meals that provide the same nutrients as the shakes. It is important that you ensure you are getting the required protein and nutrient intake to ensure optimal healing and health. Le…
151	I had a gastric bypass 2 years ago and am now looking into reconstruction surgery for my excess skin. The health insurance company wants letters from the doctors as well as something I have written myself. What do you write in there?	This involves writing a letter to the health insurance company describing the complaints caused by the excess skin and explaining why surgery is necessary for you. You can obtain more detailed information from the plastic surgeons.	In your letter to the health insurance company, you should address the following points: 1. Brief introduction: Introduce yourself and mention that you had a gastric bypass 2 years ago. 2 Explanation of the situation: Describe the physical and psychological stress caused by the excess skin. Emphasize how these skin folds affect your everyday life, e.g. through skin infections, pain and restricted…
152	Can I donate plasma as a person who has undergone bariatric surgery?	They are allowed to donate plasma, provided that they do not have any circulatory problems.	You can generally donate plasma after bariatric surgery, but it depends on several factors, such as your general health, your diet and how well you have recovered from the surgery. It is important that you have fully recovered and have no deficiencies or complications. I recommend that you contact your local blood donation center and check their specific guidelines and requirements.
153	How much can I lower my body fat percentage? What happens if I lower it too much?	Body fat should remain within normal limits and not fall below the normal range, as body fat is an important depot for the body. Normally, however, this is not a problem after bariatric surgery.	It is important to achieve and maintain a healthy body fat percentage. For women, the healthy range is between 20-30% and for men between 10-20%. If the body fat percentage is lowered too much, it can lead to health problems such as hormonal imbalances, weakened immune system, bone loss and other deficiencies. Let's work together to ensure that we take a balanced and healthy approach.
154	I had a gastric sleeve 10 years ago and then a bypass 3 months ago. Since the bypass operation I can eat a lot more in one sitting and I'm hungry again sooner. I am worried that I might gain weight again. Could that happen?	Both sleeve gastrectomy and gastric bypass surgery can lead to renewed weight gain. Patients who undergo gastric bypass surgery due to a narrowing of the gastric tube often feel an increase in the amount of food they eat, as the amount of food they ate was previously very small. However, an increase in the amount of food eaten can also occur without a previous narrowing. This can also lead to wei…	Yes, it is possible that you could gain weight again if you eat larger amounts and feel hungry regularly. It is important that we review your eating habits and lifestyle together to ensure that you are eating the recommended portions and healthy foods. We can also arrange an appointment with our nutritionist to help you plan your meals better and avoid cravings.
155	I have a gastric bypass, but I also have gout. What can I eat to get my protein intake?	Vegetable proteins, such as those found in pulses, are particularly recommended.	After gastric bypass, it is important to consume enough protein without provoking gout attacks. Here are some protein-rich foods that are also low in purines and therefore minimize the risk of gout attacks: 1. Eggs: Very good source of protein and low in purines. 2. dairy products: Reduced fat milk, yogurt and cheese are high in protein and low in purines. 3. Poultry: Chicken and turkey are moder…
156	Since my bariatric surgery, I have been getting my vitamin B12 injection regularly. My vitamin B12 is still too low. Can I shorten the intervals between injections?	Yes, this should be adjusted to the vitamin B12 level	Yes, we can shorten the intervals between injections to ensure your vitamin B12 levels remain in the optimal range. Let us adjust the frequency of your injections and monitor your vitamin B12 levels regularly to find the right dose and spacing.
157	I have had a gastric bypass for 3 months. As I have reflux and coeliac disease, I need an annual gastrointestinal gastrointestinal endoscopy for a check-up. Is this possible with the gastric bypass?	An endoscopy of the esophagus of the gastric pouch and the small intestine connected to the gastric pouch is possible without any problems, as is a colonoscopy. An endoscopy of the residual stomach and the 12-finger intestine is more difficult. This requires surgical access via the residual stomach.	Yes, a gastrointestinal endoscopy is also possible after a gastric bypass. However, the examination can be somewhat more difficult and time-consuming, as the access to the stomach and intestine has been altered. It is important that you inform the gastroenterologist about your gastric bypass so that he or she is prepared accordingly.
158	I had bariatric surgery 2 years ago and still weigh 120kg. I have heard that you can also remove excess body water can also be used to remove excess body water. Could this be a way for me to lose a little more weight? lose some more weight?	Liposuction for long-term weight reduction is not advisable. If the weight target is not achieved as a result of the operation, the causes should first be investigated and the consequences, including a repeat operation if necessary, should be considered.	Liposuction is not suitable as a weight loss method. It is mainly used to remove fat in certain areas and improve the body contour. It does not remove excess body water. It is important that we continue to focus on long-term lifestyle changes, including diet and exercise. Let's discuss your current situation and possible adjustments to your treatment plan together.
159	What complications can there be with bariatric surgery? I heard a really bad story about a woman whose wounds didn't heal well and who has been in a wheelchair ever since...	Any operation can cause complications, even serious ones. Fortunately, this is very rare after bariatric surgery. The risk of being in a wheelchair after the operation is extremely low. Possible complications are discussed in detail in the pre-operative consultation. Wound healing disorders can occur, but these can usually be managed without major problems.	I understand your concerns and it is important to be informed about possible complications. Bariatric surgery can lead to complications such as infection, bleeding, and wound healing problems. There are also risks of thrombosis, pulmonary embolism, and gastrointestinal complications such as leakage or strictures. However, such serious complications are rare. We take many measures to minimize the …
160	How much does an endoscopic stomach reduction cost?	The costs are roughly the same as for a surgical procedure (€5000-7000), but if you are paying the costs yourself, you must also take out insurance to cover the costs of further treatment in the event of any complications.	The cost of an endoscopic stomach reduction can vary, depending on various factors such as the location of the clinic, the experience of the surgeon and the specific requirements of your case. Generally, the cost is between 5,000 and 15,000 euros. It is important that we also discuss the possibilities of having the costs covered by your health insurance.
161	Can I choose which bariatric surgery I have?	There are reasons for and against bariatric surgery. Your own wishes will of course be taken into account when deciding on the surgical procedure. However, it is not always possible to choose the procedure freely. However, this will be discussed in detail during the consultation before the operation.	The choice of bariatric surgery depends on several factors, including your health condition, your medical history and your weight loss goals. We will discuss the various options together and select the most suitable method for your individual needs. Your preferences are also important, but the final decision must be medically sound.
162	Can I drink alcohol after bariatric surgery?	You may drink alcohol after the operation if you can eat normal food again. However, it should only be small amounts because the alcohol is absorbed much more quickly.	After bariatric surgery, you should severely limit or completely avoid the consumption of alcohol, especially in the first six months after surgery. Alcohol can have a faster and more intense effect, and your gastrointestinal tract is more sensitive. Alcohol also contains a lot of calories and can impair weight loss. Talk to me if you have specific questions about your case.
163	How long does an endoscopic stomach reduction take?	All in all, the procedure takes about an hour.	An endoscopic stomach reduction usually takes around 60 to 90 minutes.
164	Is an endoscopic stomach reduction the same as a sleeve stomach?	The principle is similar to that of the sleeve gastrectomy, but the reduction is carried out from the inside and nothing is removed from the stomach, so that a new enlargement can occur when the sutures open.	An endoscopic stomach reduction is not exactly like a sleeve gastrectomy. A sleeve gastrectomy involves surgically removing a large portion of the stomach, whereas an endoscopic gastrectomy involves suturing the stomach to reduce its size without removing any of it. Both procedures aim to reduce the volume of the stomach, but the methods and invasive degrees are different.
165	I had a gastric sleeve 3/4 of a year ago and the weight loss has now stopped. However, I am still overweight and would like to lose more weight. Would the weight loss injection be a solution for me?	Additional treatment with medication, the so-called slimming injection, is possible and can support further weight loss. In addition, however, it is always recommended to include nutritional advice and an increase in physical activity. The costs of the medication must be borne by the patient.	We could consider using GLP-1 agonists, also known as 'weight loss injections', such as semaglutide or liraglutide. These drugs can increase the feeling of satiety and reduce appetite. However, it is important to conduct a thorough assessment of your current dietary habits, physical activity and any medical conditions before we make a decision. Let's discuss a detailed plan customized to your ind…
166	I have had a gastric bypass for 4 months. I recently had a cold and drank a lot of orange juice and lemon juice to I drank a lot of orange juice and lemon juice to strengthen my immune system. After a while I got very severe stomach ache. Could this be due to the acid in the juices?	This may be the case. If the pain persists, a gastroscopy should be performed.	Yes, this is quite possible. After a gastric bypass, your digestive system may react more sensitively to acidic foods and drinks. Orange juice and lemon juice are very acidic and could irritate the mucous membrane in the gastrointestinal tract, which can lead to abdominal pain. It would be advisable to avoid acidic juices and opt for less acidic drinks instead. If the abdominal pain persists, we …
167	I have had type 2 diabetes for over 10 years and have always been well controlled with metformin. Since my gastric bypass operation bypass operation, my blood sugar regularly drops, sometimes as low as 44. I was prescribed Liraglutide to combat this. But that doesn't help either. What else can be done about it?	First of all, it should be checked that no medication is being taken to lower blood pressure. If this is not the case, dumping syndrome is probably present. This should be confirmed. Liraglutide is one treatment option. If there is no improvement, other medications can be tried; if there is no improvement, endoscopic or surgical therapy with narrowing of the gastric outlet may be useful.	I am sorry to hear that you are having such problems. Hypoglycemia after gastric bypass surgery can indeed occur. There are several strategies we can consider: 1. Nutritional adjustments: Sometimes more frequent, smaller meals can help keep blood sugar levels stable. It would be advisable to sit down with a dietitian to develop a customized diet plan. 2 Medication adjustments: It may be necessary…
168	What procedures are available to narrow the stomach outlet after gastric bypass surgery if it is too wide?	This can be done endoscopically with sutures from the inside or surgically by narrowing the gastric outlet.	There are several procedures to narrow the gastric outlet after gastric bypass surgery if it is too wide: 1. Endoscopic narrowing (stomoplasty): This uses an endoscopic device to place sutures or clips on the stomach outlet to make it smaller. 2. sclerotherapy: An endoscopic procedure in which a sclerosing substance is injected into the tissue around the stomach outlet to promote scarring and nar…
169	Can I drink coffee with milk during the liquid phase before my bariatric surgery?	Yes, this is possible. However, the milk should be included in the total calorie count	During the liquid phase before your bariatric surgery, you should drink coffee without milk. Milk can contain extra calories and fat, which should be avoided during this phase. If you really want to drink coffee, stick to black coffee or decaffeinated coffee without additives.
170	I have had a gastric sleeve for 1 1/2 years. Recently I had abdominal pain and nausea about 5-6 hours after eating. nausea and also had to vomit. Could this be dumping?	Dumping after gastric sleeve is rare. If the vomiting only occurs once and there are no other symptoms, no further clarification is initially necessary. If vomiting occurs repeatedly, a gastroscopy should be performed first.	It is unlikely to be dumping syndrome in this case as it usually occurs within 30 minutes to 2 hours after eating. The symptoms could indicate another cause, such as an upset stomach, a blockage or even an infection. It would be advisable to investigate this further, especially if the symptoms persist or worsen. Please be prepared to share details of your diet and any changes in your wellbeing so…
171	How many nutritional counseling appointments do I need for the multimodal concept?	5 appointments in 6 months are required.	The multimodal concept usually involves at least three to six appointments with the nutritionist. These appointments help you to develop and maintain healthy eating habits, which is crucial for the success of the operation and long-term weight loss.
172	Could I have an allergic reaction to the titanium staples during bariatric surgery?	This is extremely unlikely because the body does not react to the titanium staples.	It is extremely rare for someone to have an allergic reaction to titanium clasps. Titanium is a biocompatible material and is generally well tolerated by the body. However, if you have a known metal allergy, we should discuss this and possibly consider alternative materials.
173	Is there a scenario in which the staples have to be removed again after bariatric surgery?	There are individual cases where intolerance has been described, but this is extremely unlikely. There is no other reason to remove the clasp sutures.	Yes, there are scenarios in which the staple sutures need to be removed after bariatric surgery. This may be the case if there is an infection, suture dehiscence (bursting of the suture) or any other complication that requires re-surgical intervention. If you notice any pain, fever or unusual symptoms, we should check this immediately. I am here to ensure that you receive the best possible care.
174	I was told that five small incisions are made during bariatric surgery. Why are they all made?	That's right. You need a camera, the surgeon needs two hands in the abdomen to operate and the other two accesses are used to hold things and create a view	The five small incisions made during bariatric surgery serve different purposes in order to perform the operation safely and effectively: 1. Optical port: One incision is used for the camera (laparoscope), which allows us to get a detailed view of the surgical area on a monitor. 2. Operating ports: Three incisions are for the surgical instruments we use to perform the procedure, such as graspers,…
175	If you compare gastric bypass surgery and gastric sleeve surgery, which operation has fewer risks? risks?	In the short term, there are slightly fewer complications after gastric sleeve surgery. In the long term, more people have to be operated on again after gastric sleeve surgery than after gastric bypass. However, the difference is very small.	Both operations have their specific risks, but in general, sleeve gastrectomy is considered less risky than gastric bypass. The sleeve gastrectomy is technically less complex and tends to have a shorter operation time. However, there are risks with both such as infection, bleeding and nutritional deficiencies. We should discuss the best option together based on your individual health situation an…
176	Is gastric banding an alternative to gastric bypass or gastric sleeve?	No. The results of gastric banding are significantly worse than those of other operations.	Yes, the gastric band is an alternative to gastric bypass and sleeve gastrectomy. It is less invasive and can be adjusted or removed. However, it usually has lower weight loss results and can lead to complications such as band erosion or displacement.
177	Does the way the body absorbs medication change after bariatric surgery? Are there differences between gastric bypass and gastric sleeve?	Yes, these effects occur especially after gastric bypass. This is much less of a problem after gastric sleeve surgery. However, it is not important for most medications. Only for medications such as the contraceptive pill can safe absorption no longer be guaranteed. With blood pressure medication, for example, this is practically irrelevant, as all patients have to be readjusted after surgery any…	Yes, after bariatric surgery, the way the body absorbs medication can change. A gastric bypass (Roux-en-Y) bypasses part of the stomach and small intestine, which can affect the absorption of medications. This can lead to reduced absorption of certain medications, especially those that are fat-soluble or require an acidic environment for absorption. With sleeve gastrectomy, the stomach is reduced…
178	I am currently taking quinine-based magnesium. Can I continue to take this after my bariatric surgery? take it?	Yes, no problem	After bariatric surgery, it is important to review your medication intake, as the absorption and tolerance of medications may change. Quinine-based magnesium can continue to be taken, but we should ensure that there are no interactions with other medications and that the dosage is adjusted. It would be useful to discuss this with your pharmacist to ensure it is safe and meets your needs.
179	If I have bariatric surgery, could this put me at a disadvantage if I later develop cancer in the region? in the region?	The positive effect outweighs this considerably. Obesity surgery reduces the probability of some types of cancer by a factor of 10. It is possible to imagine constellations where there may be a disadvantage, but in most cases there is an advantage.	Yes, a possible disadvantage could be that the altered anatomy after bariatric surgery could make the diagnosis and treatment of cancer in this region more difficult. This could be the case with stomach or bowel cancer, for example. Nutrient absorption may also be affected, which could have an impact on your overall health and ability to recover. It is important to consider these risks carefully …
180	I have to take L-thyroxine because of an underactive thyroid. Do I have to take this into account when choosing my bariatric surgery?	No, it is highly likely that it will be possible to reduce it after the operation anyway.	Yes, it is important that we take your hypothyroidism and L-thyroxine intake into account when choosing your bariatric surgery. Some operations, such as gastric bypass, can affect the absorption of medication. It would be advisable that we work closely with your endocrinologist to ensure that your hormone levels remain well controlled after surgery. We may need to adjust the dose of your L-thyrox…
181	Can bariatric surgery have negative effects on future pregnancies?	Overweight surgery always has a positive effect on the mother. This means that the probability of dying during pregnancy is massively reduced if you have undergone surgery. There are positive and negative effects for the child. But here too, the positive effects outweigh the negative. It is important to have a very good vitamin status during pregnancy.	Yes, bariatric surgery can have both positive and negative effects on future pregnancies. On the positive side, weight loss from surgery can reduce the risk of pregnancy-related complications such as pre-eclampsia and gestational diabetes. On the negative side, it can lead to nutritional deficiencies that can potentially affect the health of both mother and baby. It is important that you receive …
182	I have lost 29kg since my gastric bypass operation 3 months ago. Is that too much?	There is really no such thing as too many, the important thing is: what is your protein status, are you eating enough protein, is your muscle mass in good condition. You need to have this checked at your follow-up appointments.	29 kg in 3 months is a significant weight loss, but this can be normal after gastric bypass surgery. Each patient loses weight at a different rate, depending on factors such as initial weight, dietary habits and physical activity. It is important that we keep an eye on your nutrient intake, hydration and general health. If you feel weak or unwell, please let me know so we can make sure everything…
183	How often do I have to have follow-up care after bariatric surgery?	The first follow-up takes place approximately 2 weeks after the operation. The second follow-up takes place after a further 10 weeks. The interval between follow-up appointments is then 3 months until the 5th appointment. After the 5th appointment, the interval can be extended to 6 months and after the 7th appointment even to 12 months. In the further course of the treatment, an annual follow-up …	After bariatric surgery, regular follow-up appointments are very important. As a rule, you should: - Have an appointment within the first 2 weeks after surgery. - Then every 3 months in the first year. - Every 6 months in the second year. - Then annually to monitor long-term success and possible complications. These intervals can be adjusted according to your individual progress and any problems.
184	I was prescribed chloroquine because of my rheumatism. Can I take it with my gastric bypass?	I don't think there will be a problem with the absorption of the medication. But I can't say that for sure. A residual uncertainty would remain here. There would not be this uncertainty with a tube medication. But ultimately you can dose the medication at the connection to the mirror.	Yes, you can take chloroquine after a gastric bypass, but we should closely monitor how your body tolerates the drug. Chloroquine can cause gastrointestinal discomfort and as your digestive system has been altered, this discomfort may be more severe. It is important that you report to me immediately if you notice any unusual side effects.
185	I had a gastric bypass a year ago, I also have lipoedema and lymphoedema. Since the I've had pain in my legs since the operation. Is this due to the weight loss?	No, such a connection has not been described. Patients usually feel much better after losing weight, also as far as their legs are concerned.	It is possible that the pain in your legs is partly due to the rapid weight loss after gastric bypass. This can put additional pressure on your joints and muscles. However, lipoedema and lymphoedema could also be contributing to the pain. It would be important that we carry out a detailed examination together to determine the exact cause and find a suitable treatment.
186	I had a gastric bypass 6 months ago. Since then, I've often had dizziness in the mornings. Is this before the operation? What can I do about it?	This can go hand in hand with weight loss. Your blood pressure is much lower after the operation than it was before. You may also have to stop taking medication. In any case, low blood pressure is clearly life-prolonging. Check your blood pressure in the morning. If it is low in the morning, this could be the cause.	Dizziness after a gastric bypass can be due to various causes, such as dehydration, low blood sugar or a drop in blood pressure. It is important that you drink enough fluids, eat small meals regularly and eat a balanced diet. Try to stand up slowly to avoid sudden drops in blood pressure. If the dizziness persists or worsens, we should check your blood values and possibly make adjustments to your…
187	As a bariatric patient, can I use a vibratio board?	Yes, no pronlem	Yes, you can use a vibration board, but it is important that you do this in consultation with your physiotherapist. It can be helpful to strengthen the muscles and promote circulation, but it should be started slowly and with caution to avoid possible complications. Be sure to monitor your posture and technique to avoid strain or injury.
188	Can I have treatment with Gastric Botox instead of bariatric surgery?	that is completely ineffective	Gastric Botox can help reduce appetite in the short term, but it is not as effective as bariatric surgery for significant and permanent weight loss. It is also not recognized by all medical societies as a standard treatment. In your case, I think it is less suitable than surgery, as your health risks and weight require long-term and sustainable solutions.
189	I have a gastric bypass. I have a narrow anastomosis and have therefore hardly been able to eat anything in the past eat and had to vomit frequently. I am now due to have an operation for a new anastomosis. I am afraid that I might I might gain weight again afterwards because I will be able to eat more again. Could that happen?	Yes, you are right. You have to find a balance between quality of life and weight, and if the quick satiety is reduced after a few bites, the weight may go up a little. But quality of life should be the priority. That's why I recommend first creating an anastomosis that leads to a good quality of life. Then you have to see how you can control the weight.	Yes, there is a possibility that you will be able to eat more after the anastomosis dilation operation and could gain weight as a result. However, we will work together on a diet and exercise plan to prevent this. Regular aftercare and advice from a dietician are also important to ensure that you maintain healthy eating habits.
190	I have had a gastric bypass for 2 years. In the last 8 weeks I have had a lot of stress and I have also eaten more sweets. sweets. I often had heartburn during this time. But it always went away well with 40mg Pantoprazole. Should I just take take Pantoprazole every morning as a precaution so that the heartburn doesn't start in the first place?	You can take Pantozol based on your success. If you have no complaints with Pantozol every 3 days, this is perfectly all right. Otherwise have a gastroscopy to check.	It is not ideal to take pantoprazole long-term without medical supervision. Heartburn after gastric bypass can be due to various causes, such as dietary habits or anatomical changes. I recommend that we discuss your diet and possible stress management strategies together. A re-examination may also be useful to ensure that there are no more serious problems.
191	I've had bariatric surgery and still eat something sweet from time to time. But I always feel good afterwards. I thought you can't eat sweets after bariatric surgery. Is there something wrong with me?	There are patients who can no longer eat any sweets at all after bariatric surgery. But these are very few. One third experience mild symptoms, the vast majority also tolerate sweets well.	No, there is nothing wrong with you. Not everyone reacts the same way to sweets after bariatric surgery. Some patients develop what is known as "dumping syndrome" when consuming sweet or high-fat foods, while others have no problems. It is important to continue to eat a balanced diet and limit the consumption of sweets in order to successfully lose weight and stay healthy in the long term. If you…
192	If I take Wegovy, do I have to go to the doctor regularly for a check-up?	We recommend that patients who are being treated with medication have the same aftercare examination intervals as patients who have undergone surgery. The first follow-up takes place about 8 weeks after taking the medication. The second follow-up after a further 10 weeks. The interval between follow-up appointments is then 3 months until the 5th appointment. After the 5th appointment, the interva…	Yes, regular visits to your doctor are important when you are taking Wegovy. We need to monitor your progress, discuss possible side effects and make sure the medication is working properly. Normally, these check-ups take place every few weeks to months.
193	I had a mangen band for 13 years. It was removed a week ago because I recently had major problems with heartburn. What options do I have now? Can I still have a gastric bypass or something?	Ultimately, they have all the same options as patients who have never had surgery. This also includes gastric bypass and sleeve gastrectomy.	I'm sorry to hear that you had problems with the gastric band. Yes, after the gastric band is removed you still have options for further bariatric surgery. Gastric bypass, such as the Roux-en-Y gastric bypass, is a possible option. Sleeve gastrectomy could also be an alternative for you. Both procedures have different benefits and possible risks, which we should discuss in detail to make the best…
194	What other side effects do the weight loss injections have apart from nausea? Do stronger active ingredients also have stronger side effects?	Nausea, bloating, diarrhea and vomiting are the main symptoms. In almost all patients, these symptoms decrease significantly after some time with the same dosage. A few patients therefore have to stop taking the medication. It seems to be the case that drugs with a higher effect also have slightly more side effects.	The weight loss injections, which often contain GLP-1 agonists, can also have the following side effects in addition to nausea: Diarrhea, constipation, vomiting, headaches and dizziness. Some patients also report abdominal pain and loss of appetite. Yes, stronger active ingredients can tend to cause stronger side effects. It is important to adjust the dosage carefully and monitor possible side ef…
195	Do I have to lose weight with the multimodal concept so that I can undergo bariatric surgery?	No, you don't have to. The multimodal concept is all about trying to lose weight conservatively, i.e. without surgery.	Yes, weight loss is usually part of the multimodal approach before bariatric surgery. This helps to reduce the risk of surgery and shows your willingness to implement long-term lifestyle changes. Together we will set a realistic goal for your weight loss.
196	Can I also do the multimodal concept if I am not yet sure whether I want to have bariatric surgery? want to have bariatric surgery?	You can do that in any case. That's exactly what it's made for, to try again without an operation. The hope is that one or two people will never need an operation.	Yes, the Multimodal Concept (MMC) is not only designed to prepare you for bariatric surgery, but can also help you make your decision. It includes nutritional counseling, psychological support and exercise therapy that can provide you with valuable insight and support, regardless of whether you ultimately decide to have surgery.
197	Can my diaphragmatic hernia be operated on at the same time as bariatric surgery?	You can, but the question is whether you have to. This has to be decided on an individual basis. It depends on the size and the surgical procedure chosen.	Yes, it is possible to repair a hiatal hernia during bariatric surgery. This is often done in the same session to minimize the number of procedures and shorten the overall recovery time. We will plan and discuss this carefully in your case.
198	My family doctor said that gastric bypass surgery would be a "huge operation". Is that true?	No, that is not the case. The danger is comparable to a gall bladder removal. You are in hospital for about 2 days. The operation takes about 1 hour and after 2 weeks practically everyone is able to go about their daily lives again.	Yes, gastric bypass surgery is a major surgical procedure. It involves both reducing stomach capacity and bypassing part of the small intestine to reduce food and calorie intake. It requires general anesthesia and has a longer recovery time than less invasive procedures. Nevertheless, for many patients with obesity, it is a very effective method of reducing weight and improving associated health …
199	How can you turn a gastric sleeve into a bypass later? Most of the stomach is already gone...	You only need a small pouch for the gastric bypass. The upper part of the gastric sleeve is therefore sufficient to form the bypass without any problems.	Yes, this is possible. In a sleeve gastrectomy, the stomach is reduced in size so that it takes on a tubular structure. If a gastric bypass (Roux-en-Y) becomes necessary, the remaining part of the stomach can be integrated into the gastric bypass. The surgeon then creates a small gastric pouch from the remaining stomach and connects it directly to the small intestine, bypassing the digestive trac…
200	Can I get heartburn after gastric sleeve surgery if I didn't have it before?	Yes, this is the case for around 30 %.	Yes, there is a possibility that you may develop heartburn after gastric sleeve surgery, even if you didn't have any before. The procedure can change the pressure in the stomach and the anatomy of the stomach, which can cause stomach acid to flow back into the esophagus. We will monitor your symptoms closely after the operation and, if necessary, take medication or other therapeutic measures to c…
